# Supplementary material for: Sex bias in celiac disease: XWAS and monocyte eQTLs in women identify TMEM187 as a functional candidate gene
Source: Biol Sex Differ. 2023 Dec 11;14:86. doi: 10.1186/s13293-023-00572-1 (PMC10712119; doi:10.1186/s13293-023-00572-1)
Supplement: Supplementary file 1 — Additional file 1. Sex-specific summary statistics from Immunochip XWAS in women and men. BP: position of the variant; OA: other allele; EA: effect allele; F: frequency of the effect allele; B: beta value, SE: standard error of the beta, P: P-value. [file 13293_2023_572_MOESM1_ESM.xlsx]

## Sheet: female
Additional file 1: Summary statistics of the Immunochip female XWAS. BP: position of the variant; OA: other allele; EA: effect allele; F: frequency of the effect allele; B: beta value, SE: standard error of the beta, P: P-value
RSID	CHR	BP	OA	EA	F	B	SE	P
rs17330993	X	2779749	C	T	0.0111129	0.347484	0.148612	0.0193773
rs7877788	X	2975405	T	C	0.0320195	-0.171458	0.0845892	0.0426676
rs7880892	X	3409337	T	C	0.273825	-0.0323321	0.0339343	0.340699
rs7058485	X	3410828	G	C	0.273825	-0.0280927	0.0339291	0.407679
rs5962262	X	3648286	T	C	0.427726	0.0771532	0.0305595	0.0115801
rs12687129	X	3649902	T	C	0.326831	0.112223	0.0322803	0.000507952
rs5962043	X	3971619	C	T	0.0443716	0.0483005	0.0731919	0.509308
rs5961518	X	4637705	A	G	0.344659	-0.017396	0.0318802	0.585294
rs5961523	X	4677652	G	A	0.270987	0.00210474	0.0343143	0.951091
rs5961268	X	4679217	C	T	0.283978	-0.014516	0.0337929	0.667517
rs6638512	X	5184702	C	T	0.499081	0.0362647	0.0304665	0.233922
rs10081857	X	5201137	T	C	0.257915	0.036021	0.0346553	0.298616
rs5961715	X	5379481	C	T	0.414015	0.0245159	0.0308804	0.427255
rs12690058	X	5532604	C	T	0.206388	-0.0118603	0.0372459	0.750156
rs3915296	X	7828738	T	C	0.298729	-0.0337118	0.0331869	0.309718
rs5980246	X	7841948	T	C	0.272146	0.013584	0.0341543	0.690832
rs4830576	X	8285875	T	C	0.373961	0.0304561	0.0314032	0.332127
rs17335630	X	8310005	G	A	0.378358	0.0297814	0.0313012	0.341378
rs16985464	X	9320960	C	G	0.146027	0.0609569	0.042333	0.149885
rs2238857	X	9519898	C	T	0.310161	-0.0187318	0.0323844	0.562981
rs2405800	X	9575534	G	A	0.324472	0.0450482	0.0324118	0.164569
rs2521582	X	9668985	G	A	0.194396	0.0473466	0.0385687	0.2196
rs5933773	X	9835292	T	C	0.0595219	0.0269815	0.0642992	0.674759
rs4830663	X	9835862	G	A	0.059402	0.0268729	0.0644078	0.67651
rs16986350	X	11126378	C	T	0.0637192	-0.0700603	0.0624384	0.261833
rs5935094	X	11532401	T	G	0.0653182	0.0912241	0.0608142	0.133602
rs1527109	X	11908790	G	A	0.0801887	-0.0308228	0.0547571	0.573503
rs2091418	X	11938978	T	G	0.079709	-0.0527988	0.0556211	0.342489
rs2579848	X	11949259	C	T	0.0789894	-0.0589033	0.0558672	0.291725
rs1231512	X	11970174	C	T	0.0791893	-0.0553477	0.0557717	0.321004
rs144245596	X	12115404	C	A	0.0183083	0	0.114411	1
rs2177932	X	12117567	T	C	0.0279021	0.0733347	0.0915622	0.423173
rs6639143	X	12118277	T	C	0.0278622	0.0727431	0.0915832	0.42703
rs5979510	X	12118371	T	A	0.0284618	0.0786122	0.0905666	0.385392
rs72612867	X	12118488	A	T	0.0279421	0.0710054	0.0914832	0.437655
rs6640890	X	12119257	T	C	0.0279021	0.0704136	0.0915042	0.441589
rs2030876	X	12119813	A	T	0.0279421	0.0742631	0.0915313	0.41717
rs2407670	X	12120416	T	G	0.0482491	0.0450735	0.070432	0.5222
rs1405446	X	12121000	A	C	0.316158	-0.0750715	0.0328688	0.0223728
rs6640891	X	12121921	T	C	0.0298209	0.0692489	0.0885455	0.434173
rs2204575	X	12124104	C	G	0.0298609	0.0736313	0.0885002	0.405415
rs2407671	X	12124675	C	T	0.0279421	0.0710054	0.0914832	0.437655
rs6639145	X	12125529	A	G	0.0298209	0.0689321	0.0885547	0.436326
rs6640893	X	12125606	A	T	0.0279021	0.0704136	0.0915042	0.441589
rs146438209	X	12130622	G	A	0.0183083	0.010273	0.114498	0.928509
rs146456304	X	12133916	A	T	0.0184682	0.00666831	0.113992	0.953352
rs1405447	X	12133956	C	T	0.0465302	0.0441589	0.0717528	0.53827
rs6640901	X	12136870	A	G	0.0301407	0.0710978	0.0881256	0.419795
rs1405449	X	12137162	G	A	0.214383	-0.0400638	0.0373064	0.282862
rs6640902	X	12137317	C	T	0.028142	0.0680181	0.09104	0.454989
rs1011284	X	12138482	G	A	0.028142	0.0728724	0.091234	0.424441
rs857354	X	12140336	A	T	0.26543	-0.0212729	0.0347424	0.540338
rs857355	X	12140848	G	A	0.259834	-0.0272426	0.0348732	0.434691
rs857356	X	12141542	T	C	0.259834	-0.0270398	0.0348829	0.438245
rs144813468	X	12141827	A	G	0.0183083	0.0117647	0.114472	0.918143
rs4830758	X	12142734	A	C	0.0310201	0.0751106	0.0866167	0.385854
rs708466	X	12143546	G	A	0.23425	-0.033951	0.0361668	0.347868
rs147538929	X	12144935	T	G	0.0183083	0.0117647	0.114472	0.918143
rs143575871	X	12147019	G	A	0.0183083	0.0117647	0.114472	0.918143
rs6639149	X	12147792	C	G	0.0282619	0.0638705	0.0909976	0.482746
rs6640904	X	12150217	C	T	0.0280221	0.0675985	0.0912829	0.458974
rs6640905	X	12150743	C	T	0.0286617	0.0797927	0.0902954	0.376866
rs4361928	X	12150879	C	T	0.0286217	0.0787551	0.0903302	0.383286
rs857343	X	12151490	G	C	0.264551	-0.0238466	0.0348293	0.493551
rs857344	X	12151568	C	G	0.26535	-0.0209165	0.0348094	0.547916
rs142156944	X	12151666	C	T	0.0182283	0.00440232	0.114711	0.969387
rs144199284	X	12152010	G	A	0.0183083	0.0104488	0.114494	0.927286
rs857345	X	12152086	G	A	0.26547	-0.0217319	0.0348057	0.53238
rs6639150	X	12155686	G	T	0.0301407	0.0711649	0.0879574	0.418467
rs72612868	X	12156099	C	T	0.0302207	0.0707982	0.0878286	0.420188
rs17281320	X	12157443	G	T	0.0280221	0.068475	0.0912299	0.452908
rs6640909	X	12159757	C	T	0.0280221	0.0644946	0.0912779	0.479831
rs146876266	X	12159795	C	T	0.0180285	0.0249238	0.115558	0.829235
rs5979515	X	12160343	G	A	0.260313	-0.00816991	0.0350656	0.81577
rs17327990	X	12160566	G	A	0.0278222	0.0827087	0.0917539	0.367365
rs183637480	X	12160922	T	C	0.0180684	0.02955	0.115419	0.797933
rs5978486	X	12161432	G	T	0.0180684	0.02955	0.115419	0.797933
rs5978488	X	12164356	G	A	0.0180684	0.02955	0.115419	0.797933
rs6639151	X	12164420	T	G	0.0277822	0.0781126	0.0918239	0.394948
rs72612870	X	12168781	A	G	0.0280221	0.0867133	0.09147	0.343131
rs6530484	X	12168969	T	G	0.264551	-0.00714917	0.0348973	0.837679
rs6640911	X	12169452	G	A	0.0278622	0.0818798	0.0917379	0.372103
rs145788700	X	12169754	G	A	0.0180285	0.0225379	0.115567	0.845378
rs16986785	X	12175653	G	A	0.346019	0.0643673	0.0322213	0.0457533
rs10521622	X	12175875	T	G	0.0299408	0.0876586	0.0884392	0.321601
rs5979525	X	12175910	C	T	0.346059	0.0633788	0.0322179	0.0491609
rs5979527	X	12176815	C	T	0.0180285	0.0225379	0.115567	0.845378
rs4141343	X	12177055	G	T	0.0297809	0.0830966	0.0887194	0.348953
rs6639152	X	12178606	G	C	0.0299009	0.0834497	0.0886547	0.346557
rs6640914	X	12180243	C	T	0.240766	-0.012307	0.0361844	0.733768
rs6640917	X	12182053	C	T	0.0277422	0.0801475	0.0920388	0.383863
rs16986794	X	12185618	G	C	0.0180684	0.021143	0.115494	0.854746
rs16986795	X	12185652	C	G	0.0180684	0.021143	0.115494	0.854746
rs4830763	X	12185725	T	G	0.0277023	0.0884739	0.0921233	0.336861
rs7051987	X	12186030	G	A	0.0180684	0.021143	0.115494	0.854746
rs6640922	X	12186040	A	G	0.0298209	0.0844754	0.088704	0.34093
rs2214178	X	12186446	G	A	0.0297809	0.0797748	0.0887582	0.368765
rs5979530	X	12186598	A	G	0.0181084	0.0244482	0.115377	0.832187
rs149736626	X	12187012	G	T	0.0180684	0.021143	0.115494	0.854746
rs12689819	X	12187679	A	G	0.0297809	0.0839255	0.0887227	0.344184
rs12689825	X	12187713	A	G	0.0298209	0.0844754	0.088704	0.34093
rs5935252	X	12188149	G	A	0.345699	0.0637782	0.0322204	0.0477671
rs6640924	X	12188528	C	T	0.0277023	0.0884739	0.0921233	0.336861
rs7050560	X	12188809	A	G	0.0180684	0.021143	0.115494	0.854746
rs55727510	X	12188979	C	T	0.345579	0.063698	0.0322206	0.0480486
rs2074054	X	12189103	A	G	0.0277422	0.0827455	0.0919943	0.368406
rs16998904	X	12190583	A	T	0.0181484	0.0318567	0.115235	0.782202
rs6639153	X	12191232	G	A	0.0277822	0.083337	0.0919731	0.364882
rs2078607	X	12191699	C	T	0.0279021	0.0836656	0.0917239	0.361691
rs4830764	X	12191965	G	T	0.260833	-0.00919611	0.0350437	0.792999
rs67929328	X	12192429	A	G	0.345219	0.067967	0.03224	0.0350171
rs6640926	X	12193622	A	G	0.0479293	0.0631293	0.0708683	0.373038
rs6640927	X	12194054	T	G	0.0299009	0.0842461	0.088508	0.341174
rs6639154	X	12194642	T	C	0.0299408	0.084793	0.0884895	0.337949
rs12558224	X	12195020	G	A	0.344779	0.0689598	0.0322433	0.0324572
rs6640928	X	12195624	C	T	0.0480093	0.06221	0.07079	0.379512
rs4292892	X	12196125	A	G	0.0480093	0.06221	0.07079	0.379512
rs6639156	X	12196470	G	A	0.0480093	0.06221	0.07079	0.379512
rs11798495	X	12196880	G	C	0.446114	-0.042444	0.0308168	0.168419
rs12837582	X	12198573	G	A	0.206868	-0.0384395	0.0378401	0.309706
rs12840160	X	12198953	C	T	0.206868	-0.0384395	0.0378401	0.309706
rs67080639	X	12199234	A	G	0.345139	0.0697142	0.0322333	0.0305565
rs16998911	X	12200864	T	C	0.346658	0.0721167	0.0321905	0.0250709
rs141031042	X	12200957	C	T	0.0179885	0.0191704	0.115763	0.868472
rs111963918	X	12203152	A	G	0.346298	0.0739695	0.0321946	0.0215859
rs5935255	X	12208991	G	A	0.346218	0.0722271	0.0322147	0.0249579
rs66538107	X	12210174	T	C	0.346298	0.0706302	0.0322028	0.0282864
rs5935258	X	12211551	G	A	0.346019	0.0706009	0.0322045	0.0283604
rs35868112	X	12213333	C	T	0.346019	0.0726539	0.0322005	0.0240519
rs5935260	X	12215350	G	A	0.346338	0.0730807	0.0322078	0.0232659
rs5935261	X	12215353	A	T	0.346338	0.0730807	0.0322078	0.0232659
rs7057662	X	12216705	C	A	0.248721	-0.0236914	0.0353053	0.502193
rs6530496	X	12282226	G	T	0.129997	0.0750095	0.0451763	0.0968399
rs6639169	X	12283222	T	C	0.131796	0.0739999	0.0448988	0.0993223
rs6640951	X	12283601	T	C	0.131676	0.0726505	0.0449077	0.105711
rs7473658	X	12285098	G	A	0.131476	0.0605359	0.0449527	0.178091
rs2407772	X	12285312	A	G	0.131676	0.0591324	0.0449304	0.188144
rs6640952	X	12291837	C	T	0.128598	0.0773511	0.0452918	0.0876662
rs6640954	X	12293085	G	A	0.129797	0.0716077	0.045169	0.112891
rs73632674	X	12297034	A	T	0.129477	0.0790604	0.0451589	0.0799951
rs4518828	X	12298700	G	C	0.130556	0.0676877	0.0450517	0.132982
rs6639171	X	12303098	C	T	0.128798	0.0803147	0.0452582	0.0759656
rs7061724	X	12305608	A	G	0.342141	0.0618063	0.0320148	0.0535384
rs4433334	X	12309214	T	A	0.131396	0.0696584	0.0449337	0.121082
rs6530551	X	12672743	T	C	0.202191	-0.0638389	0.0378932	0.0920457
rs6639208	X	12673081	T	A	0.199792	-0.0679876	0.0380698	0.0741213
rs6639209	X	12673082	C	A	0.199872	-0.0670249	0.0380676	0.0782921
rs6639210	X	12674119	T	C	0.20259	-0.0663589	0.0378604	0.0796488
rs4294357	X	12675012	C	G	0.20303	-0.0672619	0.0377907	0.0751004
rs4830790	X	12688057	T	G	0.201151	-0.0757026	0.0379452	0.0460375
rs5979709	X	12696149	A	G	0.221898	-0.0726815	0.0365099	0.0465102
rs2239489	X	12821894	C	T	0.137672	0.0752671	0.0441465	0.0882056
rs5935420	X	12866938	G	C	0.303286	0.017315	0.0330768	0.600641
rs7884128	X	12868006	C	T	0.175448	-0.06441	0.039747	0.105125
rs5935421	X	12868147	C	T	0.175448	-0.0627334	0.0397478	0.1145
rs5935422	X	12868148	A	G	0.175528	-0.0634252	0.0397339	0.110433
rs5934044	X	12868434	T	C	0.175488	-0.0639274	0.0397444	0.107734
rs5934045	X	12868521	G	A	0.175488	-0.0650158	0.0397349	0.10179
rs6639230	X	12868703	G	A	0.0614007	-0.0927054	0.0627368	0.139491
rs144339720	X	12868799	G	A	0.0549248	0.0110342	0.0661097	0.867442
rs5935423	X	12868914	T	C	0.175847	-0.0646725	0.0397168	0.103453
rs5934046	X	12868992	C	T	0.175648	-0.0654322	0.0397268	0.0995471
rs6641123	X	12869156	A	T	0.0613607	-0.0964972	0.0626929	0.123755
rs111388613	X	12869173	G	C	0.303886	0.0174999	0.0330601	0.596572
rs6641124	X	12869348	A	G	0.175648	-0.0627567	0.039718	0.114094
rs140393376	X	12869742	G	T	0.112128	-0.0358152	0.0475408	0.451236
rs6639231	X	12869984	T	C	0.175568	-0.0654566	0.039724	0.0993963
rs1266325	X	12870206	C	T	0.0709146	0.127717	0.05893	0.0302152
rs6639232	X	12870213	C	T	0.175448	-0.0637194	0.0397458	0.108896
rs1266326	X	12870361	G	A	0.0711545	0.128968	0.0588192	0.0283346
rs5935424	X	12870897	T	C	0.175568	-0.0648302	0.0397324	0.102749
rs5935425	X	12870928	A	T	0.175488	-0.0636206	0.039747	0.109457
rs5935426	X	12871071	T	A	0.175488	-0.0636206	0.039747	0.109457
rs5935427	X	12871080	C	T	0.175528	-0.0635339	0.0397433	0.109908
rs5935428	X	12871156	A	G	0.175448	-0.0625527	0.0397482	0.115551
rs5935429	X	12871165	C	A	0.175528	-0.0618234	0.0397451	0.119828
rs5935430	X	12871238	T	C	0.175488	-0.0624661	0.0397445	0.116021
rs62589450	X	12871369	A	T	0.0612808	-0.0936642	0.0627279	0.135389
rs6530583	X	12871671	C	A	0.175488	-0.0600933	0.0397556	0.130643
rs1266327	X	12871694	C	G	0.249081	-0.00828156	0.0350937	0.813445
rs12556920	X	12872206	G	C	0.304205	0.0189094	0.0330443	0.567158
rs5935431	X	12872244	C	G	0.113048	-0.0290159	0.0473589	0.540087
rs1266328	X	12872419	C	T	0.248001	0.00624116	0.0351543	0.859087
rs1266329	X	12872429	G	A	0.439159	-0.0177412	0.0306093	0.562185
rs62589455	X	12872556	C	T	0.0615606	-0.0944205	0.0626063	0.131513
rs185640980	X	12872791	T	C	0.0150704	0.247989	0.125571	0.0482811
rs6530584	X	12873044	C	T	0.112568	-0.0182944	0.0475041	0.700155
rs6639233	X	12873161	A	C	0.173409	-0.0456723	0.0399617	0.25308
rs2897826	X	12873411	G	A	0.0596019	-0.0822062	0.063576	0.195998
rs2407990	X	12873545	G	C	0.174768	-0.0600755	0.0398298	0.131477
rs112932659	X	12873952	A	G	0.20299	-0.0526903	0.0380733	0.166384
rs1266330	X	12874358	T	C	0.240846	0.0320626	0.0355862	0.367598
rs2699995	X	12875371	A	G	0.241326	0.0338121	0.035573	0.341858
rs2699996	X	12875942	C	G	0.0707947	0.130731	0.0589777	0.0266496
rs6641129	X	12876083	C	T	0.060881	-0.0821396	0.0630394	0.192579
rs12843803	X	12876318	T	G	0.291374	0.0244349	0.0334814	0.46551
rs5978590	X	12876326	T	C	0.0708746	0.134181	0.0589522	0.0228401
rs5935432	X	12876333	G	A	0.10965	-0.0236531	0.0481147	0.623004
rs112564035	X	12877785	G	C	0.20363	-0.0518192	0.0380494	0.173231
rs143996738	X	12880774	C	T	0.10921	-0.0229321	0.0481944	0.634198
rs62590461	X	12881361	T	C	0.0612408	-0.0803462	0.0628839	0.201359
rs138988440	X	12883480	A	G	0.0895427	-0.092664	0.0535473	0.0835394
rs2897827	X	12883546	C	T	0.0612008	-0.0835614	0.0627994	0.183318
rs5935436	X	12883891	C	T	0.118044	-0.030371	0.0464781	0.513467
rs2302267	X	12885578	T	G	0.0614007	-0.0773789	0.0628079	0.217952
rs5741880	X	12887416	G	T	0.116445	-0.0250818	0.0468812	0.592645
rs1634323	X	12888127	A	G	0.100576	0.0532596	0.0501431	0.288167
rs179022	X	12888567	A	C	0.463823	-0.0353175	0.0307208	0.250296
rs1731477	X	12889246	A	T	0.0947394	0.0581326	0.051599	0.259902
rs1731478	X	12889666	C	T	0.0915814	0.0763494	0.0524895	0.14579
rs5743733	X	12889708	C	G	0.0969779	0.00193815	0.050784	0.969557
rs179021	X	12889763	T	G	0.206588	-0.0593138	0.0378348	0.11695
rs179020	X	12889857	G	A	0.230373	0.0261905	0.0361989	0.469362
rs179019	X	12889969	C	A	0.230133	0.0276334	0.0362092	0.445369
rs1634322	X	12890027	T	A	0.189119	0.0345657	0.0387986	0.372983
rs179018	X	12890150	T	C	0.213983	-0.0574735	0.0373113	0.123468
rs1731479	X	12890453	C	T	0.18828	0.0386633	0.038877	0.319978
rs5743740	X	12891960	A	G	0.0617605	-0.081338	0.0626968	0.19452
rs192843990	X	12892305	G	A	0.0533259	0.0733352	0.0671845	0.275031
rs1638594	X	12892394	G	A	0.0919012	0.0794321	0.0524711	0.13007
rs148570346	X	12893724	C	T	0.0464902	0.0593989	0.0715569	0.406486
rs179017	X	12893793	A	C	0.0881436	-0.0772735	0.0539861	0.152327
rs179016	X	12894442	G	C	0.372562	-0.0297635	0.0317251	0.348157
rs1638595	X	12895292	G	A	0.0925408	0.0798564	0.0522566	0.126473
rs1634321	X	12895325	A	T	0.0925408	0.0798564	0.0522566	0.126473
rs1638596	X	12896110	T	C	0.0924608	0.077338	0.0522026	0.138474
rs1638597	X	12896661	G	T	0.0929005	0.0822552	0.0521943	0.115039
rs1634320	X	12897021	C	T	0.0919412	0.0813002	0.0524027	0.120794
rs1620233	X	12898016	C	T	0.0943396	0.0792415	0.0517744	0.12589
rs141988820	X	12898916	C	T	0.0458107	0.063346	0.0719984	0.378954
rs5743765	X	12899271	G	C	0.0621602	-0.067048	0.0625035	0.283402
rs179014	X	12899765	G	A	0.2189	0.02838	0.036912	0.441979
rs179013	X	12901471	G	A	0.212224	-0.0316109	0.0373844	0.397797
rs179012	X	12901562	G	A	0.297969	-0.0639225	0.033588	0.057023
rs179011	X	12901960	G	T	0.215742	-0.0384772	0.0372341	0.301423
rs179010	X	12902885	C	T	0.309162	0.00532566	0.0329675	0.871666
rs1634319	X	12903035	T	C	0.0788295	0.0568255	0.05583	0.308759
rs179009	X	12903480	A	G	0.21842	-0.0509757	0.036982	0.168082
rs179008	X	12903659	A	T	0.215022	-0.0571676	0.0372373	0.124728
rs864058	X	12906030	G	A	0.0948593	-0.0212892	0.0518394	0.68131
rs3853839	X	12907658	C	G	0.190838	-0.039936	0.0389002	0.304596
rs850633	X	12908782	G	A	0.098497	-0.0153972	0.0509075	0.762306
rs1634318	X	12909478	A	G	0.149105	0.0209432	0.0425952	0.622946
rs1616583	X	12909482	C	G	0.149105	0.0209432	0.0425952	0.622946
rs850632	X	12909566	A	G	0.337104	-0.013527	0.0323684	0.676014
rs179007	X	12910322	A	G	0.236689	0.0219431	0.0359686	0.541821
rs179006	X	12910521	G	A	0.221738	0.017806	0.0369497	0.629878
rs143235992	X	12911605	C	A	0.0191877	0.0507823	0.109388	0.642476
rs179005	X	12911818	T	A	0.151023	-0.0420111	0.0433999	0.333043
rs179004	X	12913694	C	G	0.329669	-0.0437125	0.0326642	0.180818
rs1634317	X	12913810	T	C	0.328949	-0.0419748	0.0326675	0.198824
rs1634316	X	12913812	A	G	0.328949	-0.0419748	0.0326675	0.198824
rs179003	X	12913941	T	G	0.230892	0.00633804	0.0365865	0.862467
rs7880646	X	12914250	T	C	0.0151503	0.00397831	0.122836	0.974163
rs7884668	X	12914775	T	C	0.0153102	0	0.122171	1
rs179002	X	12915015	A	C	0.178965	0	0.0399413	1
rs179001	X	12915100	G	C	0.231332	0.00498963	0.0364932	0.891246
rs179000	X	12915902	C	T	0.246802	0.00476853	0.0356642	0.893635
rs3863535	X	12916028	C	T	0.32771	-0.0415721	0.0326989	0.2036
rs1974495	X	12916031	G	T	0.246802	0.0048992	0.0356639	0.890737
rs10126552	X	12916032	T	C	0.0138311	0.0438676	0.129712	0.735219
rs178999	X	12916457	G	A	0.0568036	0.0147206	0.0661613	0.823928
rs178998	X	12917787	C	T	0.399464	-0.0280713	0.0313634	0.370768
rs4830478	X	12918288	G	A	0.233491	-0.0100131	0.0364772	0.783698
rs178997	X	12918911	C	T	0.168492	-0.0467495	0.0411892	0.256378
rs178996	X	12920399	T	G	0.167533	-0.0426826	0.0413596	0.302078
rs6641138	X	12920489	C	T	0.28078	-0.0278048	0.0346569	0.422386
rs178995	X	12920586	A	G	0.167493	-0.041321	0.0413626	0.317798
rs178994	X	12920700	T	G	0.115966	0.0324324	0.0481738	0.500796
rs41297295	X	12921373	G	A	0.0400144	0.0191305	0.0777963	0.805756
rs178993	X	12921877	C	A	0.255596	-0.00717205	0.0353616	0.839275
rs3761621	X	12922010	G	C	0.256516	-0.0088755	0.035328	0.801635
rs3761622	X	12922051	C	A	0.319396	-0.0246209	0.0332971	0.459645
rs3761624	X	12923681	A	G	0.277223	-0.0216554	0.034799	0.533745
rs5741883	X	12924221	C	T	0.255716	-0.0136361	0.0353931	0.700033
rs3764879	X	12924697	C	G	0.278582	-0.0255071	0.0347499	0.462937
rs5744043	X	12924747	T	C	0.0401743	0.00900353	0.0776575	0.907701
rs3764880	X	12924826	A	G	0.278742	-0.0246884	0.034751	0.477432
rs145549422	X	12925363	T	C	0.0400144	0.0120333	0.0777936	0.877072
rs141319839	X	12925437	C	G	0.0400144	0.0120333	0.0777936	0.877072
rs138011053	X	12925542	A	G	0.0400144	0.0120333	0.0777936	0.877072
rs143006523	X	12925809	C	T	0.0400144	0.0120333	0.0777936	0.877072
rs113794666	X	12925937	C	T	0.173249	-0.0252929	0.0407462	0.534769
rs140072246	X	12927047	G	A	0.040694	-0.0236289	0.0769085	0.758665
rs143598634	X	12927140	C	T	0.0388551	-0.0274376	0.0785594	0.726894
rs2109134	X	12927186	A	T	0.0876239	-0.00624599	0.0539904	0.9079
rs4830805	X	12927759	G	A	0.256636	-0.00438675	0.0354916	0.901632
rs1548731	X	12927947	C	T	0.285377	-0.0236003	0.0340667	0.488455
rs3827469	X	12930303	A	G	0.195995	-0.0514121	0.0388766	0.18602
rs4830808	X	12932334	C	T	0.195475	-0.0546417	0.0389019	0.160139
rs1013150	X	12932441	G	A	0.223737	0.00893485	0.0370101	0.809232
rs5744054	X	12932721	A	T	0.0521666	-0.0660698	0.0685723	0.335293
rs5744055	X	12932833	A	G	0.171011	0.0356394	0.0410038	0.384752
rs5744057	X	12933360	C	T	0.170931	0.0379784	0.0410258	0.354592
rs149718249	X	12934638	G	A	0.0277822	-0.0150278	0.0909248	0.868725
rs5744067	X	12934973	T	C	0.194795	-0.0538543	0.0389616	0.166898
rs5744068	X	12935058	C	T	0.170371	0.0332586	0.04108	0.418167
rs146878112	X	12935615	C	T	0.0193476	-0.115459	0.11096	0.298085
rs56194919	X	12937234	C	T	0.0198273	0.0683826	0.106921	0.522456
rs2159377	X	12937513	C	T	0.188799	-0.0277196	0.0394809	0.482615
rs5744083	X	12939406	A	G	0.0112728	0	0.141881	1
rs5744086	X	12940375	C	T	0.0520467	-0.0541921	0.068635	0.429779
rs5744088	X	12940564	G	C	0.170211	0.0265626	0.0410825	0.517912
rs62590554	X	12941538	A	G	0.171091	0.0256017	0.0409919	0.532263
rs16987224	X	12942210	C	G	0.170651	0.0268036	0.0410466	0.513753
rs112664771	X	12943671	C	T	0.0519667	-0.0471649	0.0686785	0.49224
rs149150348	X	12947309	T	C	0.0518068	-0.0451061	0.068775	0.511921
rs9781405	X	12947314	A	G	0.0529661	-0.037577	0.0682111	0.581708
rs12382299	X	12947394	C	G	0.319236	-0.00186657	0.0329253	0.954791
rs5979768	X	12949291	G	C	0.159938	0.0295066	0.0421674	0.484084
rs73449637	X	12949357	G	A	0.0554045	-0.0588375	0.0667039	0.37774
rs9780736	X	12949438	G	A	0.270427	0.0336857	0.0344876	0.328693
rs143530090	X	12950004	T	C	0.0196674	0.0717144	0.107267	0.503777
rs73184211	X	12950181	T	G	0.111848	0.0318273	0.0484048	0.510844
rs62590558	X	12950885	C	T	0.270987	0.0340397	0.0344813	0.323547
rs11095593	X	12952580	T	C	0.214902	-0.00721954	0.0375567	0.847562
rs111439529	X	12954015	C	T	0.0408139	-0.126772	0.0762537	0.0964125
rs12385439	X	12954383	A	C	0.216981	-0.0189094	0.0374394	0.613513
rs12558129	X	12955017	G	A	0.178366	0.0338818	0.0400459	0.397511
rs4830818	X	12956292	G	A	0.370243	-0.0202354	0.0319408	0.526388
rs149403210	X	12956462	G	T	0.0409738	-0.132295	0.0761317	0.0822602
rs1483189	X	12957761	G	C	0.178486	0.0346103	0.0400418	0.387392
rs149040502	X	12958177	C	G	0.178366	0.0338818	0.0400459	0.397511
rs5934059	X	12958249	C	G	0.370483	-0.0186472	0.0319384	0.559321
rs12010935	X	12958317	A	G	0.178046	0.0201475	0.0400441	0.614871
rs9778691	X	12959084	G	A	0.368644	-0.0222823	0.0320122	0.486392
rs139649511	X	12959403	G	A	0.0413735	-0.127875	0.0759559	0.0922698
rs62591166	X	12959885	C	T	0.256396	-0.0427975	0.0353209	0.225637
rs58729611	X	12961203	G	A	0.255596	-0.0396501	0.0354332	0.263136
rs147425968	X	12961260	A	G	0.290094	0.0357443	0.0337065	0.288936
rs4830816	X	12961663	A	G	0.256556	-0.0406806	0.0353462	0.249765
rs28875245	X	12962417	C	T	0.111409	0.0491321	0.0483506	0.309552
rs5935469	X	12963439	G	C	0.305564	-0.0333803	0.0336488	0.321186
rs11795512	X	12963592	G	A	0.106012	0.0434183	0.0493939	0.37939
rs73184217	X	12963823	A	G	0.152622	-0.00487164	0.0425611	0.908871
rs58327940	X	12963830	A	C	0.357171	0.0201208	0.0323152	0.53352
rs12387965	X	12964253	T	C	0.489767	-0.0143131	0.030684	0.640881
rs150555180	X	12964658	T	C	0.0195075	-0.116124	0.110583	0.293667
rs111634690	X	12964728	G	T	0.194196	0.0282985	0.0385359	0.462741
rs5935462	X	12964829	C	T	0.489167	-0.016247	0.0306692	0.596286
rs62591209	X	12965229	C	T	0.141589	-0.0644491	0.0439068	0.142142
rs189225742	X	12965748	C	T	0.0207467	-0.101303	0.105225	0.335683
rs12009434	X	12966001	G	A	0.338303	0.0147367	0.0325446	0.650682
rs5979784	X	12966375	A	C	0.338543	0.0156169	0.0325125	0.630989
rs113500987	X	12967594	A	G	0.182883	0.0227763	0.0395412	0.564605
rs1947953	X	12967890	T	G	0.308922	-0.0438618	0.0335074	0.190528
rs145930792	X	12968428	C	G	0.0267829	-0.159235	0.0925097	0.0851994
rs11798034	X	12968476	G	A	0.104613	0.0398543	0.0496106	0.421777
rs882814	X	12968647	C	T	0.28138	-0.0549809	0.0343525	0.109489
rs11798269	X	12969097	C	T	0.0396946	-0.00557441	0.0779986	0.943025
rs883812	X	12969224	A	G	0.290094	-0.0645299	0.0340095	0.0577738
rs147886329	X	12969404	G	A	0.0538855	0.0906601	0.067352	0.178282
rs112133302	X	12970316	G	C	0.153542	0.00581113	0.0424939	0.891227
rs9284568	X	12971042	G	A	0.274584	-0.0575877	0.0345428	0.0954871
rs5979785	X	12971524	T	C	0.277303	-0.068892	0.0344331	0.0454197
rs55733629	X	12972150	C	T	0.0606012	-0.0087742	0.0637342	0.890502
rs73184223	X	12972695	G	C	0.100296	0.0391395	0.0506749	0.439898
rs936666	X	12974606	T	C	0.208107	-0.0183853	0.0379318	0.627894
rs9284569	X	12976535	C	T	0.208307	-0.0322783	0.0380029	0.395678
rs9698867	X	12976995	C	A	0.459586	-0.0626583	0.0309137	0.042675
rs66475331	X	12978836	C	T	0.402542	0.0552552	0.031593	0.0802959
rs9779120	X	12979436	C	T	0.207827	-0.0255527	0.0380102	0.501418
rs5934061	X	12980149	C	G	0.251559	-0.0556577	0.0352522	0.114372
rs1483188	X	12980188	C	T	0.459706	-0.0596178	0.0308987	0.0536736
rs139302562	X	12981510	T	C	0.459466	-0.0546103	0.0308873	0.0770522
rs5979776	X	12982874	T	C	0.462024	-0.0502518	0.0308454	0.103281
rs5979777	X	12982992	G	C	0.462024	-0.0502518	0.0308454	0.103281
rs12840058	X	12983030	T	C	0.396266	0.0503748	0.0316811	0.111821
rs149519588	X	12983093	C	T	0.0769907	-0.0805937	0.0575671	0.161514
rs5979778	X	12983303	A	G	0.399944	0.0516948	0.0316167	0.102039
rs5979779	X	12983919	C	T	0.456588	-0.0568334	0.0308455	0.0653994
rs5978599	X	12983939	G	A	0.457747	-0.0624656	0.030855	0.0429199
rs5979780	X	12984793	T	C	0.457267	-0.0605635	0.0308674	0.0497562
rs9698885	X	12985945	T	C	0.489407	-0.0614863	0.030885	0.0465013
rs9698887	X	12986017	G	C	0.489407	-0.0614863	0.030885	0.0465013
rs11095598	X	12986773	A	T	0.242525	-0.0567059	0.0356302	0.111495
rs150478669	X	12986831	C	G	0.0196274	-0.143759	0.109841	0.190607
rs9284570	X	12986953	A	G	0.489407	-0.06017	0.0308805	0.0513577
rs11095599	X	12987376	T	C	0.489687	-0.0618342	0.0308808	0.0452469
rs5934056	X	12988680	C	T	0.245403	-0.0601975	0.0354693	0.0896643
rs1483192	X	12989428	G	A	0.491845	-0.0542179	0.0308462	0.0788007
rs189770500	X	12989613	C	G	0.0524065	-0.102269	0.0675704	0.130149
rs73184235	X	12989700	C	T	0.128518	0.00762184	0.0452562	0.866257
rs936668	X	12992007	C	A	0.377998	-0.00979677	0.0316149	0.756653
rs75112573	X	12992884	T	A	0.137632	-0.00657936	0.0441718	0.881593
rs41311479	X	12993286	C	T	0.137152	-0.00502909	0.0441923	0.909396
rs115781169	X	12993511	C	T	0.21862	-0.0540231	0.0370528	0.14484
rs955279	X	12994250	G	A	0.391589	0.0572415	0.031796	0.0718178
rs1057185	X	12995214	C	T	0.0512072	-0.0885227	0.0696738	0.203896
rs35474586	X	12995343	C	G	0.117605	-0.00926445	0.0472319	0.844494
rs36021091	X	12995544	A	G	0.117805	-0.0069194	0.047212	0.883479
rs12690381	X	12996312	T	C	0.248921	-0.0218598	0.0356885	0.540196
rs17256102	X	12996386	A	G	0.0214263	0.0230663	0.104054	0.824566
rs73184236	X	12996475	A	G	0.117245	-0.0095953	0.0472745	0.839158
rs1483190	X	12997437	G	C	0.225935	-0.0479749	0.0366839	0.190944
rs12384013	X	12997759	G	A	0.474656	-0.0498549	0.0309969	0.107751
rs5935459	X	12997806	A	G	0.474057	-0.050466	0.0309793	0.103308
rs145745825	X	12998193	C	T	0.0536856	-0.0703488	0.0671422	0.29475
rs5935460	X	12998254	C	T	0.223377	-0.0446975	0.0367475	0.223854
rs12558724	X	12998386	C	T	0.0541653	-0.105798	0.0679125	0.119268
rs11095600	X	12998662	G	T	0.169531	-0.0212356	0.0404542	0.599632
rs9779481	X	12998722	A	G	0.0579229	-0.0542681	0.0647061	0.401645
rs9780695	X	12999782	T	A	0.177686	-0.0231091	0.0398185	0.561671
rs11798611	X	12999832	G	A	0.119883	-0.00227882	0.0469511	0.961289
rs146880206	X	13000498	G	C	0.020307	0.0287855	0.106763	0.787453
rs151098366	X	13001088	G	A	0.0149504	-0.190364	0.12598	0.130774
rs183930892	X	13001685	A	T	0.0581628	-0.0658351	0.0645772	0.307976
rs9781507	X	13002102	A	C	0.0580828	-0.0614482	0.0646102	0.341574
rs12382872	X	13002605	C	G	0.0299009	0.0371326	0.0887067	0.675509
rs73190067	X	13002759	A	G	0.119723	-0.00883576	0.0469419	0.850698
rs139841982	X	13002821	G	A	0.0580029	-0.0599664	0.0646407	0.353569
rs5934048	X	13002907	G	A	0.298409	-0.0389131	0.0336341	0.247291
rs112062373	X	13003517	C	T	0.0582827	-0.0642158	0.0645331	0.319696
rs151274904	X	13003775	A	G	0.0579629	-0.0630676	0.0646547	0.329336
rs9699155	X	13005432	G	A	0.119603	-0.00728839	0.046955	0.876647
rs111758615	X	13005445	A	C	0.0580828	-0.05889	0.0645991	0.361967
rs111373212	X	13006407	G	A	0.0580429	-0.0598464	0.0646147	0.354339
rs140061441	X	13006607	A	G	0.0579629	-0.0605049	0.0646435	0.349285
rs9781757	X	13006742	T	C	0.477374	-0.0505296	0.0308924	0.10191
rs111272096	X	13007051	C	T	0.0583626	-0.058416	0.0644757	0.364927
rs112655510	X	13007479	G	T	0.0585625	-0.0573898	0.0643189	0.372248
rs4830809	X	13007791	A	T	0.298489	-0.0378433	0.0336822	0.261207
rs9781964	X	13008156	A	G	0.0585625	-0.0573898	0.0643189	0.372248
rs145388656	X	13008480	C	A	0.0585225	-0.0581023	0.0643695	0.366718
rs137914127	X	13008607	T	C	0.0585625	-0.0573898	0.0643189	0.372248
rs149458394	X	13008797	A	G	0.0585625	-0.0573898	0.0643189	0.372248
rs59671287	X	13009145	A	G	0.0585625	-0.0612032	0.0643302	0.341405
rs12014859	X	13009163	A	G	0.0592821	-0.0658383	0.0640239	0.30379
rs12007209	X	13009228	T	C	0.059322	-0.0651228	0.064013	0.308993
rs58207959	X	13009298	C	A	0.298529	-0.0367384	0.0336872	0.275461
rs9780696	X	13009484	G	A	0.0584826	-0.0610648	0.0643603	0.342724
rs9779183	X	13009957	T	C	0.0584826	-0.0610648	0.0643603	0.342724
rs11797883	X	13010748	G	A	0.119963	0	0.0469188	1
rs60601864	X	13011313	C	G	0.0584826	-0.0610648	0.0643603	0.342724
rs58254385	X	13011331	G	A	0.0584826	-0.0610648	0.0643603	0.342724
rs59308542	X	13011505	C	G	0.0584826	-0.0610648	0.0643603	0.342724
rs58267952	X	13011743	A	T	0.0581628	-0.0555767	0.0645006	0.388882
rs115135431	X	13012535	C	T	0.0665574	-0.0179852	0.0611261	0.768582
rs5979771	X	13012858	T	C	0.0584826	-0.0431536	0.0643426	0.502421
rs113414179	X	13014365	T	G	0.0583626	-0.046887	0.0644292	0.466779
rs113189621	X	13014402	T	C	0.0582827	-0.0461857	0.0644696	0.473748
rs112027644	X	13014469	T	C	0.0583626	-0.046887	0.0644292	0.466779
rs9698868	X	13015918	C	G	0.0599616	-0.0650619	0.0637183	0.307214
rs12013535	X	13016527	C	T	0.178566	-0.0161915	0.0397761	0.68396
rs181692144	X	13016825	C	G	0.0597218	-0.0657665	0.0638131	0.302723
rs35043910	X	13017986	C	T	0.117925	0.0170878	0.0471768	0.717196
rs5935449	X	13018377	G	A	0.286936	-0.0384923	0.0340563	0.25837
rs73190076	X	13020198	C	G	0.239886	-0.0729309	0.0357631	0.0414223
rs9782248	X	13020451	A	G	0.492165	-0.0380124	0.030841	0.217751
rs5935472	X	13020493	A	C	0.493164	-0.0365652	0.0308466	0.235864
rs58654978	X	13021201	C	T	0.0592421	-0.065865	0.0640147	0.303524
rs5935450	X	13021260	C	T	0.347897	-0.0482983	0.0322124	0.133778
rs850640	X	13021318	C	G	0.450312	-0.0624166	0.0310232	0.0442271
rs12006825	X	13021430	T	C	0.117285	0.0175916	0.0472966	0.709935
rs16998988	X	13022709	G	A	0.0596818	-0.0698183	0.0639119	0.274651
rs16998993	X	13022878	T	C	0.0598817	-0.0747153	0.06378	0.241417
rs850639	X	13023329	T	A	0.452311	-0.0635137	0.0309749	0.0403164
rs850638	X	13023724	T	C	0.45307	-0.061776	0.030966	0.0460468
rs850637	X	13023741	G	A	0.430724	0.0567928	0.0313086	0.0696828
rs850636	X	13023824	G	A	0.430165	0.055921	0.0312963	0.0739658
rs850635	X	13024079	C	T	0.415854	0.0389223	0.031373	0.214742
rs2074111	X	13026511	G	A	0.293492	-0.0241665	0.0331721	0.466296
rs5979772	X	13027635	A	C	0.287816	-0.0200553	0.0333683	0.547822
rs4830811	X	13028630	G	T	0.287096	-0.0212878	0.0334026	0.523923
rs4830812	X	13028927	C	T	0.286537	-0.0220518	0.0334068	0.509189
rs5978598	X	13029207	G	A	0.286617	-0.0222462	0.0334074	0.50547
rs5935474	X	13029447	C	A	0.286617	-0.0222462	0.0334074	0.50547
rs4830813	X	13030320	C	A	0.287016	-0.022145	0.0334016	0.507336
rs5934053	X	13032207	A	T	0.287016	-0.0222895	0.0334062	0.504627
rs4830814	X	13032218	C	T	0.287016	-0.0222895	0.0334062	0.504627
rs16978597	X	13032349	C	T	0.287656	-0.0209672	0.0334042	0.530212
rs5979824	X	13218336	C	T	0.144188	0	0.042777	1
rs61384926	X	13219474	C	T	0.144148	0	0.0427931	1
rs4830502	X	13433868	A	T	0.0298209	-0.249688	0.0873001	0.0042349
rs6632904	X	13464455	A	G	0.235689	-0.0485767	0.0358497	0.175414
rs727090	X	13559746	A	C	0.161137	0.0242009	0.0414826	0.559624
rs35164803	X	14929375	G	A	0.0305804	0.144403	0.0894426	0.106425
rs6527290	X	15137553	T	C	0.163375	0.0445	0.0409903	0.277646
rs12859174	X	16105838	G	A	0.377079	-0.0513067	0.0313797	0.102043
rs4830554	X	16404153	C	T	0.0676367	-0.0463123	0.0599537	0.439838
rs7061921	X	16684862	G	A	0.292773	-0.0287401	0.0333592	0.388943
rs5924530	X	16859628	G	A	0.380836	0.0472317	0.0309366	0.126829
rs743880	X	17600861	C	T	0.243644	-0.00706219	0.0350816	0.840458
rs150688899	X	17743940	C	T	0.0158299	-0.214503	0.121145	0.0766214
rs7054078	X	19227332	G	T	0.023425	0.0352997	0.0998946	0.723812
rs5955846	X	19790124	T	C	0.0778702	-0.0551286	0.0565551	0.32967
rs34519770	X	20071046	T	C	0.254557	0.0431873	0.0344969	0.2106
rs2230488	X	20204461	G	T	0.167333	0.0474512	0.0402538	0.238478
rs922257	X	20481079	T	C	0.106372	0	0.049233	1
rs5904499	X	22015839	T	A	0.102095	-0.03767	0.0498624	0.449961
rs2071585	X	22114705	A	C	0.243564	0.0358391	0.0353599	0.310796
rs5951738	X	22265789	A	T	0.0536457	0.130026	0.0671824	0.0529383
rs4579643	X	22302201	C	T	0.497562	-0.0220308	0.0302845	0.466943
rs5904541	X	22331150	A	C	0.315878	-0.0207682	0.0324246	0.521843
rs5925658	X	22761345	T	C	0.430445	0.0197772	0.0306493	0.518749
rs5926173	X	22971444	T	C	0.193356	0.00847762	0.0381019	0.823926
rs5971050	X	23184969	C	G	0.314679	0.0403861	0.0327321	0.217264
rs5926301	X	23391018	C	T	0.148865	-0.0427336	0.0426913	0.316832
rs3764883	X	23761122	A	C	0.302446	-0.00760972	0.0330061	0.817661
rs5944677	X	24404855	T	C	0.129397	-0.0811407	0.044742	0.0697509
rs757406	X	24427508	C	A	0.0815078	-0.0055175	0.0545911	0.919495
rs5944042	X	24468830	T	C	0.128798	-0.0783443	0.0448203	0.0804706
rs5986319	X	24554353	G	A	0.142349	-0.0286924	0.0431022	0.505614
rs3761612	X	24578270	C	T	0.206668	-0.0229565	0.0370816	0.535863
rs1207653	X	24668784	T	C	0.178806	-0.0217579	0.0398277	0.584859
rs6628284	X	27582758	C	A	0.134754	-0.00325343	0.0443209	0.941483
rs6630520	X	27609707	A	G	0.134434	0	0.0443599	1
rs5971251	X	28021976	C	T	0.0783099	0.0530287	0.0560479	0.344081
rs1482957	X	28971185	T	G	0.464583	0.0113009	0.0305223	0.711196
rs5985811	X	28994279	A	G	0.490366	0.0153395	0.0304653	0.614608
rs6526827	X	29038891	G	T	0.329069	-0.0100182	0.0327547	0.759715
rs5943589	X	29064960	T	C	0.492245	0.00315129	0.0304918	0.917686
rs225062	X	29152207	A	G	0.381076	-0.019724	0.0313718	0.529534
rs5985961	X	29158689	C	T	0.184802	-0.048942	0.0385429	0.204153
rs5943490	X	29253342	G	A	0.402462	-0.00174373	0.0308331	0.954901
rs5943635	X	29288649	A	G	0.092141	-0.0576813	0.053238	0.278604
rs2064252	X	29371502	G	A	0.48365	-0.0235423	0.0304407	0.439297
rs5973024	X	29817610	T	C	0.492605	0.0477411	0.030681	0.119696
rs6628477	X	29824189	T	C	0.456588	0.00425351	0.0308475	0.890329
rs5928423	X	29830159	T	C	0.440038	0.022967	0.0309407	0.457911
rs2041257	X	29929802	T	A	0.247761	0.0378224	0.0352968	0.283921
rs2041258	X	29932458	T	C	0.251639	0.031073	0.0350555	0.375404
rs6631169	X	30761724	C	A	0.299768	-0.00337436	0.0332127	0.919076
rs2168861	X	31863313	T	C	0.352015	0.0453569	0.0316513	0.151853
rs6631463	X	32049584	A	G	0.176927	0.0308544	0.0397061	0.437118
rs1317098	X	32148441	T	C	0.185561	0.0295598	0.0390764	0.449373
rs6628677	X	32152670	C	T	0.371602	0.0438336	0.031057	0.158129
rs8181247	X	32154363	G	A	0.408139	0.0512232	0.0305253	0.0933363
rs1379107	X	32211736	A	G	0.289135	-0.0391122	0.0335857	0.244202
rs331339	X	32298686	C	G	0.217861	-0.0374619	0.0365367	0.305211
rs115571	X	32563488	C	A	0.370843	0	0.0312963	1
rs808586	X	32575661	A	G	0.239207	-0.0504636	0.035246	0.152213
rs5928065	X	32662122	C	T	0.289295	0.0307592	0.0330325	0.35176
rs2748312	X	32773142	C	T	0.348617	-0.0246133	0.0316414	0.436637
rs1125142	X	32787715	G	A	0.317037	-0.0385571	0.0325772	0.236587
rs7067109	X	32794053	A	G	0.0867045	0.00460448	0.0543082	0.932433
rs7060840	X	32804690	T	G	0.0914615	-0.00620227	0.0525579	0.906061
rs5928127	X	32994802	G	C	0.381796	0.00308294	0.0312715	0.921467
rs5928136	X	33012242	G	A	0.465942	-0.0251466	0.0303743	0.407733
rs12842136	X	33018746	C	T	0.0436121	0.103733	0.074847	0.165766
rs1518974	X	33636859	C	T	0.10981	-0.0660791	0.0496224	0.182979
rs2446940	X	33813667	T	C	0.214942	0.00965778	0.0371943	0.795128
rs10218266	X	34120887	G	A	0.492325	-0.0167288	0.0304717	0.583009
rs6632039	X	34657756	G	T	0.26491	0.00281369	0.0341929	0.934417
rs6418673	X	35071334	G	A	0.0823073	0.0434035	0.055469	0.433931
rs5927375	X	35253119	G	A	0.216821	0.0349932	0.0369822	0.344038
rs5927472	X	36202254	A	G	0.0332587	0.0536091	0.0835849	0.52128
rs4422908	X	37641526	C	A	0.170891	-0.0395914	0.0401109	0.323618
rs5964099	X	37645727	T	C	0.170891	-0.0395914	0.0401109	0.323618
rs12014060	X	37654136	T	C	0.170571	-0.0416313	0.0401526	0.299817
rs5964151	X	37670729	T	G	0.170571	-0.0491339	0.0401201	0.220699
rs5963327	X	37673219	G	T	0.169492	-0.0530027	0.040222	0.187587
rs5917576	X	38217348	G	A	0.46906	-0.0706916	0.030344	0.0198233
rs6520391	X	38333236	C	T	0.12544	-0.0264486	0.0459603	0.564976
rs5963038	X	38333850	T	C	0.12512	-0.0226874	0.0460328	0.622116
rs6520473	X	38397317	A	G	0.110969	0.00732186	0.0485752	0.880187
rs6520483	X	38399317	T	C	0.111169	0.0115104	0.0485016	0.812408
rs5963101	X	38925965	A	G	0.0673169	-0.0602335	0.0603896	0.318563
rs5917827	X	39355623	A	G	0.426567	0.0171548	0.0307441	0.576853
rs1490016	X	39359393	G	A	0.0436521	-0.00722155	0.0742657	0.922536
rs17313943	X	39501047	G	A	0.0300608	-0.0897554	0.0878779	0.307082
rs17145638	X	39885630	T	C	0.119524	0.0256712	0.047039	0.585242
rs4827191	X	39901078	A	C	0.141469	-0.00253025	0.0438328	0.953968
rs5963798	X	40377426	G	T	0.475376	0.0134756	0.0301285	0.65468
rs67022581	X	40536121	C	T	0.181444	-0.00929403	0.0389781	0.811538
rs5918027	X	40549958	T	C	0.181444	-0.00929403	0.0389781	0.811538
rs5918028	X	40549968	A	C	0.181444	-0.00929403	0.0389781	0.811538
rs56986378	X	40568282	G	A	0.181444	-0.00929403	0.0389781	0.811538
rs6520682	X	40571951	C	T	0.181444	-0.00929403	0.0389781	0.811538
rs6520683	X	40573157	G	A	0.181444	-0.00929403	0.0389781	0.811538
rs5918030	X	40574297	G	A	0.181444	-0.00929403	0.0389781	0.811538
rs6520687	X	40580095	G	A	0.181444	-0.00929403	0.0389781	0.811538
rs5918032	X	40588218	C	T	0.181444	-0.00929403	0.0389781	0.811538
rs143173060	X	40627986	A	G	0.373161	-0.0102347	0.0311965	0.742856
rs66535765	X	40630864	A	G	0.373161	-0.0102347	0.0311965	0.742856
rs5963193	X	40631277	T	C	0.373161	-0.0102347	0.0311965	0.742856
rs12687014	X	40631432	C	T	0.373161	-0.0102347	0.0311965	0.742856
rs11795676	X	40631934	C	T	0.373161	-0.0102347	0.0311965	0.742856
rs11795553	X	40632089	G	A	0.373161	-0.0102347	0.0311965	0.742856
rs7057321	X	40632991	C	T	0.373161	-0.0102347	0.0311965	0.742856
rs12688994	X	40635546	C	G	0.370283	-0.0114842	0.0312043	0.712847
rs5963851	X	40637265	G	A	0.441957	-0.0208835	0.0303593	0.49153
rs11796612	X	40800425	C	A	0.17153	0.0772884	0.0401701	0.0543513
rs4827243	X	40803652	A	G	0.167972	0.0276019	0.0406123	0.496729
rs5918072	X	40820559	C	A	0.462064	0.0196878	0.0304391	0.517765
rs5917397	X	40821436	G	A	0.462064	0.0196878	0.0304391	0.517765
rs12687206	X	40823698	A	G	0.338503	-0.011485	0.0319037	0.718854
rs5918076	X	40833946	C	T	0.198913	-0.0132351	0.0379743	0.727443
rs5918265	X	41731111	T	C	0.110809	0.0606792	0.0481387	0.207486
rs5918312	X	42105345	T	C	0.411856	0.0176148	0.0308123	0.567538
rs2157386	X	42659691	A	G	0.200472	-0.0220365	0.037968	0.561648
rs1478550	X	43819894	T	G	0.285257	0.00892207	0.0335231	0.790126
rs1545469	X	44259663	G	T	0.224336	0.00369659	0.0368277	0.920047
rs2312219	X	44261562	T	C	0.224336	0.00369659	0.0368277	0.920047
rs6520924	X	44262158	C	T	0.223137	0.0100915	0.0368726	0.784326
rs7883834	X	44269488	G	A	0.224336	0.00369659	0.0368277	0.920047
rs6520936	X	44297063	A	G	0.341262	-0.0174051	0.0322285	0.589161
rs4824519	X	44650253	G	T	0.147626	0.134689	0.0431631	0.00180565
rs55737379	X	44652852	T	C	0.147626	0.134689	0.0431631	0.00180565
rs12008659	X	44689286	G	T	0.0677566	-0.0531786	0.0597214	0.373227
rs3979422	X	44855057	A	G	0.0649584	-0.0834267	0.0611847	0.172718
rs5906105	X	45758068	T	C	0.478734	-0.0568185	0.030592	0.0632685
rs5952966	X	46714588	C	T	0.15594	-0.00583834	0.0415558	0.88827
rs6521178	X	46943538	T	G	0.414095	0.0103862	0.0307223	0.735313
rs235819	X	48474015	A	G	0.384034	-0.0389392	0.0310277	0.209486
rs4606189	X	49546807	A	C	0.159298	0.0200303	0.0413523	0.628114
rs6610068	X	49547185	T	C	0.159218	0.0211264	0.0413569	0.609468
rs1875879	X	49601251	C	T	0.158818	0.0231688	0.0413968	0.5757
rs5905779	X	49636622	C	G	0.158898	0.028562	0.041353	0.489762
rs1327301	X	51210057	C	T	0.355652	0.0239715	0.0316182	0.448357
rs5945572	X	51229683	G	A	0.357691	0.0244354	0.0315493	0.438627
rs3213533	X	54482508	A	G	0.134074	0.0311395	0.0446435	0.485481
rs6612165	X	54564338	A	G	0.134154	0.0406405	0.0447222	0.363492
rs7058433	X	56894354	A	G	0.0239047	-0.181853	0.0981576	0.06393
rs6625163	X	66510984	A	G	0.186481	0.0316278	0.0388482	0.415566
rs11094074	X	67408506	T	C	0.23377	0.0595899	0.0357782	0.095806
rs2225124	X	67431814	G	A	0.216222	0.0514275	0.0366532	0.160591
rs5965529	X	67469451	T	C	0.143668	0.0456026	0.0430828	0.289834
rs6624374	X	67967499	T	C	0.40646	-0.0119602	0.0310002	0.699638
rs6625370	X	67987457	A	C	0.430764	0.0275098	0.0306194	0.368948
rs6625573	X	69297141	T	C	0.299209	-0.0158696	0.0332237	0.632894
rs5980684	X	69300000	C	T	0.298889	-0.0157366	0.0332508	0.63602
rs5936538	X	69324676	T	C	0.147985	0.00933669	0.0428011	0.827319
rs6653172	X	69325601	C	A	0.147865	0.00921857	0.0428093	0.829502
rs5981039	X	70172229	C	T	0.46922	0.0151388	0.0303789	0.618249
rs11094192	X	70196044	C	T	0.400744	-0.0115724	0.0310577	0.709439
rs2503132	X	70378729	A	G	0.0413335	0.0298927	0.0754924	0.692127
rs2280964	X	70838054	C	T	0.237168	0.04875	0.0356222	0.171147
rs7061150	X	71360100	C	T	0.0335385	-0.0244123	0.0832966	0.769463
rs798628	X	72986396	G	A	0.111689	-0.0625819	0.0485173	0.197089
rs4892411	X	74843150	G	A	0.145507	0.0494136	0.0430742	0.25131
rs929032	X	75295444	C	T	0.395507	0.00301485	0.0312028	0.923027
rs232977	X	76123187	A	G	0.382355	-0.00583999	0.0313221	0.852092
rs5912576	X	77513603	C	T	0.216022	-0.040742	0.0367121	0.267098
rs4826053	X	77778801	G	A	0.170611	-0.0609689	0.0399773	0.127237
rs6621855	X	79468815	T	C	0.0982571	0.0250729	0.0504704	0.619341
rs1576904	X	83175851	A	G	0.111049	0.0277926	0.0489278	0.570013
rs7062577	X	85332313	C	T	0.298529	0.00376464	0.0330327	0.909264
rs5968783	X	85349613	T	C	0.29613	0.0044493	0.0331079	0.893096
rs6617250	X	85873108	A	G	0.167133	-0.00818785	0.0406914	0.840528
rs1850428	X	86607047	C	T	0.074992	-0.0420612	0.0573941	0.463651
rs7059205	X	86690358	A	T	0.045371	-0.0150509	0.071586	0.833473
rs5924102	X	86995349	C	T	0.106972	-0.062713	0.0489905	0.200508
rs5941840	X	90376885	A	G	0.233131	0.0251685	0.0358047	0.482095
rs674186	X	90584159	T	C	0.439559	0.016918	0.0305857	0.580171
rs556883	X	90585630	A	G	0.439639	0.0175279	0.0305907	0.566656
rs1014621	X	92772951	G	A	0.48497	0.0103009	0.0306112	0.736487
rs6615564	X	93093995	G	A	0.416533	0.0534523	0.0307971	0.0826303
rs6619612	X	93990659	C	T	0.398945	-0.0486191	0.0308701	0.115267
rs6619633	X	94048492	G	A	0.283459	-0.0173189	0.0335065	0.605239
rs5949978	X	95952326	C	T	0.0887832	-0.0579631	0.0522999	0.26774
rs829287	X	96158237	G	A	0.425648	-0.0355452	0.0303782	0.241965
rs1377465	X	97366773	G	A	0.100176	-0.0372292	0.0510131	0.465515
rs5920798	X	99337687	C	T	0.322833	-0.0331313	0.0323638	0.305969
rs5967091	X	99486285	A	G	0.438799	0.0620469	0.0303963	0.0412242
rs5920818	X	99569160	A	G	0.432963	0.0587119	0.0305646	0.0547429
rs5921611	X	99835452	A	G	0.381876	0.0604766	0.0311011	0.0518329
rs4828037	X	99845684	T	C	0.37456	0.0642784	0.031221	0.0395114
rs5921614	X	99846927	G	A	0.231412	-0.0313143	0.0357972	0.381699
rs3027594	X	100647559	A	C	0.100656	0.128865	0.0514024	0.0121764
rs2281307	X	100685316	C	T	0.430644	0.00676739	0.0307676	0.825908
rs10855492	X	101407721	C	T	0.451031	0.0260784	0.0305104	0.392696
rs11798249	X	101408030	A	G	0.451031	0.0260784	0.0305104	0.392696
rs985811	X	101798148	G	A	0.388272	0.00615028	0.0311368	0.843417
rs17332232	X	104409884	C	T	0.106772	0.0500599	0.0485014	0.30201
rs210439	X	104959059	A	G	0.105053	-0.0822468	0.048792	0.0918608
rs4826938	X	105609358	T	C	0.0270627	-0.0591942	0.0932702	0.525655
rs12014762	X	106183670	C	T	0.201831	-0.0351641	0.037928	0.353861
rs6622126	X	106200202	G	A	0.435241	-0.0122098	0.030661	0.690469
rs17253746	X	106201494	T	C	0.0790694	0.0241481	0.0562057	0.667459
rs17253753	X	106201527	G	C	0.0790694	0.0241481	0.0562057	0.667459
rs6616633	X	106444749	C	T	0.180365	0.00481206	0.0389979	0.901796
rs41304466	X	107224976	G	A	0.0107531	0.160284	0.147772	0.278067
rs9698260	X	107289769	C	T	0.196114	-0.012089	0.0382887	0.752206
rs6622289	X	107296894	G	A	0.196114	-0.012089	0.0382887	0.752206
rs2281156	X	107312618	A	G	0.043692	0.00966269	0.0739896	0.896095
rs73251778	X	107315490	T	G	0.043692	0.00966269	0.0739896	0.896095
rs17254305	X	107315933	G	A	0.0229053	0.053315	0.100048	0.594107
rs7053949	X	107324832	C	A	0.043692	0.00966269	0.0739896	0.896095
rs807180	X	107331894	A	G	0.451751	-0.0666918	0.0303476	0.0279779
rs807181	X	107333584	G	C	0.451831	-0.0668536	0.0303483	0.0276035
rs807182	X	107335261	A	C	0.451831	-0.0668536	0.0303483	0.0276035
rs807183	X	107337493	G	A	0.451591	-0.0683447	0.0303576	0.0243653
rs807184	X	107338552	A	T	0.451551	-0.0685916	0.0303552	0.0238442
rs807185	X	107340718	T	A	0.351695	0.0851971	0.0316046	0.00702362
rs2744448	X	107343837	T	G	0.451591	-0.0683447	0.0303576	0.0243653
rs73251785	X	107352880	G	A	0.043812	0.019803	0.073804	0.788454
rs56147201	X	107353367	A	G	0.451031	-0.0684286	0.0303604	0.0242039
rs7880351	X	107354782	G	C	0.451031	-0.0684286	0.0303604	0.0242039
rs73251788	X	107356252	T	C	0.043812	0.019803	0.073804	0.788454
rs2064238	X	107357464	G	A	0.128638	-0.0435204	0.0452382	0.336036
rs5973842	X	107359715	G	A	0.451031	-0.0684286	0.0303604	0.0242039
rs5973843	X	107360064	T	C	0.451031	-0.0684286	0.0303604	0.0242039
rs5973844	X	107361416	T	A	0.043812	0.019803	0.073804	0.788454
rs5973845	X	107361592	G	A	0.043812	0.019803	0.073804	0.788454
rs12688380	X	107362865	T	C	0.043812	0.019803	0.073804	0.788454
rs56239218	X	107376553	G	A	0.451351	-0.0701641	0.0303536	0.0208021
rs73251792	X	107379564	C	G	0.0438519	0.0158609	0.0737629	0.829747
rs5973846	X	107382374	T	C	0.451351	-0.0701641	0.0303536	0.0208021
rs56165801	X	107382507	G	T	0.407499	-0.0746524	0.0307212	0.015099
rs28407955	X	107383173	A	C	0.451351	-0.0701641	0.0303536	0.0208021
rs717711	X	107385105	C	T	0.451351	-0.0701641	0.0303536	0.0208021
rs5973847	X	107385362	C	T	0.0438519	0.0158609	0.0737629	0.829747
rs7472328	X	107386877	A	G	0.451351	-0.0701641	0.0303536	0.0208021
rs2345391	X	107389785	A	G	0.451351	-0.0701641	0.0303536	0.0208021
rs5973820	X	107392588	G	C	0.451351	-0.0701641	0.0303536	0.0208021
rs7061076	X	107393147	T	G	0.184402	0.0519435	0.0391899	0.185028
rs7878548	X	107394371	G	A	0.407499	-0.0746524	0.0307212	0.015099
rs2345392	X	107394565	A	C	0.451351	-0.0701641	0.0303536	0.0208021
rs5973849	X	107395264	A	G	0.451351	-0.0701641	0.0303536	0.0208021
rs1883411	X	107396365	G	A	0.451351	-0.0701641	0.0303536	0.0208021
rs5973822	X	107396958	A	G	0.0438519	0.0158609	0.0737629	0.829747
rs9887690	X	107397622	G	T	0.0438519	0.0158609	0.0737629	0.829747
rs55848250	X	107398077	G	A	0.451351	-0.0701641	0.0303536	0.0208021
rs5973850	X	107399421	T	C	0.451351	-0.0701641	0.0303536	0.0208021
rs1042071	X	107399513	A	G	0.451351	-0.0701641	0.0303536	0.0208021
rs3765293	X	107400839	G	A	0.451351	-0.0701641	0.0303536	0.0208021
rs73251796	X	107401322	A	C	0.0438519	0.0158609	0.0737629	0.829747
rs73251797	X	107402684	G	A	0.0438519	0.0158609	0.0737629	0.829747
rs6524000	X	107410223	T	C	0.215342	-0.00148228	0.0369106	0.967967
rs7879705	X	107410809	G	A	0.215342	-0.00148228	0.0369106	0.967967
rs6524001	X	107412087	T	C	0.216981	0.00135569	0.0367912	0.970606
rs5973851	X	107417730	G	A	0.216741	0	0.0367949	1
rs2295915	X	107420287	T	C	0.216741	0	0.0367949	1
rs6622296	X	107434272	T	C	0.215222	0.00239163	0.0368812	0.948296
rs556111	X	108627203	C	T	0.225336	0.0766119	0.0363172	0.0348994
rs2249047	X	109203029	T	C	0.481012	-0.00140851	0.0301987	0.962799
rs11798952	X	111203283	C	T	0.0360169	0.0393401	0.0803754	0.62452
rs5974337	X	111788336	C	G	0.0350176	-0.064935	0.0826859	0.432265
rs17004065	X	112217456	C	T	0.0400943	0.0118602	0.0762941	0.876464
rs5929315	X	112801926	T	C	0.0705548	-0.0247432	0.0589118	0.674482
rs535036	X	114237657	T	G	0.157539	-0.0812518	0.0416331	0.0509839
rs10521698	X	114249423	G	T	0.15586	-0.0706791	0.041781	0.0907118
rs17095938	X	114252747	C	A	0.155141	-0.0710426	0.041851	0.0895995
rs6608590	X	115306454	C	T	0.461784	0.0229923	0.0304005	0.44946
rs961681	X	115408912	A	G	0.423329	0.0299679	0.0307249	0.329381
rs2208263	X	115415988	A	G	0.42133	0.0340166	0.0306843	0.267602
rs9329384	X	115943795	C	T	0.198553	0.00669797	0.0379029	0.859733
rs6655485	X	115945154	C	T	0.199352	0.006629	0.0378333	0.86091
rs6603577	X	116065418	A	C	0.144188	-0.0279735	0.0430421	0.51575
rs2526763	X	116444362	A	G	0.39039	-0.00666987	0.0310421	0.829873
rs1781951	X	117421376	C	T	0.118884	-0.0117877	0.0464304	0.79959
rs1781994	X	117469503	G	A	0.100376	-0.0147076	0.0501657	0.769384
rs5910373	X	117675495	C	A	0.151543	0.00722946	0.0420779	0.863586
rs17326744	X	117676909	A	G	0.0952191	-0.0160498	0.0516693	0.756086
rs6645516	X	117791956	T	C	0.199033	0.0152273	0.0383397	0.691244
rs2489879	X	117931358	A	G	0.167053	-0.0105256	0.0404334	0.794618
rs443646	X	118620206	A	G	0.347697	-0.0119156	0.0318068	0.70794
rs4825645	X	118628753	G	A	0.103814	-0.105768	0.0500217	0.0344779
rs371298	X	118637326	G	A	0.348257	-0.0114246	0.031841	0.719744
rs5910838	X	119470808	G	A	0.18672	0.0436052	0.0390954	0.264699
rs16995860	X	119601053	G	A	0.0237848	0.0676124	0.098513	0.492505
rs4825729	X	119905926	G	T	0.232491	0.0111078	0.0358056	0.756389
rs5957801	X	120791674	G	A	0.299169	-0.0430113	0.033105	0.193861
rs2507257	X	120871151	A	C	0.345459	-0.0379232	0.0319687	0.235519
rs2487724	X	120990423	C	T	0.344779	-0.0673629	0.0319321	0.0348956
rs2507266	X	120999809	A	G	0.35897	-0.0614489	0.0316089	0.0518906
rs6607971	X	121574400	G	T	0.0792293	-0.00585997	0.0557774	0.916328
rs982834	X	121575911	T	C	0.0790694	0	0.0558427	1
rs11260377	X	121576699	G	A	0.0787096	0.00668521	0.0559457	0.904884
rs3761554	X	122317244	T	C	0.0553646	-0.00397932	0.065771	0.951755
rs2040404	X	122332496	A	C	0.360929	0.0546653	0.0315843	0.0834922
rs5911547	X	122334678	C	T	0.334826	0.0538015	0.0321176	0.0939065
rs2157271	X	122393150	T	C	0.369404	0.0226627	0.0313614	0.469907
rs4825849	X	122396690	A	C	0.369843	0.0216407	0.031357	0.490106
rs550640	X	122528803	C	T	0.392189	0.012526	0.0310233	0.686389
rs12836734	X	122544719	T	A	0.332587	0.0229413	0.0322489	0.476848
rs1279816	X	123355614	G	A	0.282139	0.00783522	0.0339245	0.817346
rs2266911	X	123522600	C	T	0.178086	-0.0785481	0.0397333	0.0480547
rs2357252	X	123526488	C	T	0.170371	-0.0581322	0.0403728	0.1499
rs16998207	X	124124615	G	A	0.152622	0.00669669	0.0418306	0.872809
rs5911946	X	124131209	A	G	0.152343	0.00970515	0.0418	0.816398
rs5910122	X	124138116	A	G	0.149584	0.00903855	0.0421764	0.83031
rs5930059	X	126157448	G	A	0.42213	-0.0157261	0.0306544	0.607943
rs204321	X	126171889	C	T	0.428846	-0.0261952	0.0305977	0.391932
rs5931983	X	126615914	C	T	0.102694	0.0563728	0.0506436	0.265654
rs1351837	X	127028667	A	C	0.162976	-0.00588755	0.0410876	0.886059
rs766417	X	127028955	C	T	0.162976	-0.00485814	0.0410716	0.905842
rs10283993	X	128037373	C	T	0.432043	0.0183629	0.0302358	0.543637
rs10521753	X	128370417	A	G	0.132195	-0.0324158	0.0444689	0.466029
rs2050011	X	128871578	G	T	0.329109	-0.00180073	0.0324667	0.955769
rs3761575	X	128979776	C	T	0.0271426	0.0805783	0.0938138	0.390386
rs7061156	X	130164264	G	A	0.0167893	-0.0928505	0.118244	0.43231
rs4830219	X	130410965	A	G	0.339823	-0.0242219	0.0319068	0.447765
rs5975280	X	130775162	A	G	0.0689958	-0.0299641	0.0594554	0.614279
rs859863	X	130778558	C	T	0.315318	0.0557315	0.0327675	0.088978
rs5932959	X	130830816	T	C	0.302966	0.0256419	0.0330673	0.438076
rs17000402	X	132217633	T	C	0.0183882	0.0424495	0.11326	0.707811
rs5977840	X	132385467	C	T	0.0402542	-0.126991	0.0764777	0.096815
rs17000650	X	133724550	A	G	0.0899824	0.032637	0.0526836	0.535593
rs12849245	X	134016497	G	A	0.362008	0.0395482	0.0317624	0.213085
rs2446132	X	134910394	G	A	0.17197	0.0653602	0.0398888	0.101305
rs4269687	X	136434254	G	A	0.0336185	-0.0248995	0.0817682	0.760737
rs2251372	X	136471150	C	T	0.456268	-0.00790136	0.0304022	0.794945
rs2746112	X	136613220	C	T	0.485209	0.0237541	0.0302816	0.432783
rs2746111	X	136613344	T	C	0.485689	0.0272054	0.0302697	0.368777
rs1573724	X	136698697	A	G	0.200592	-0.0303924	0.037465	0.417239
rs2027869	X	136726842	C	T	0.273625	0.0409125	0.0338233	0.226434
rs5976032	X	137099293	T	C	0.46886	0.0149061	0.0307543	0.627901
rs5931325	X	137273537	C	T	0.342621	-0.0146925	0.0318504	0.644585
rs1929363	X	137295864	G	A	0.424768	-0.00301772	0.0306997	0.921696
rs5976197	X	137857818	T	C	0.210146	-0.0129234	0.0370653	0.727341
rs12557491	X	138536879	G	A	0.0900624	0.10148	0.0535786	0.0582205
rs3817939	X	138613086	A	G	0.0179085	-0.16454	0.112532	0.143695
rs4149759	X	138635054	T	C	0.0816677	0.0145794	0.0555022	0.792796
rs370713	X	138642393	T	C	0.204269	-0.096341	0.0373345	0.00986629
rs413536	X	138642509	A	G	0.204269	-0.096341	0.0373345	0.00986629
rs11095848	X	140042325	T	C	0.126879	-0.0455347	0.045421	0.3161
rs6634214	X	140044362	T	C	0.123561	-0.0463	0.0458373	0.312451
rs5953596	X	140500556	C	T	0.256756	-0.0371252	0.0346195	0.28355
rs9887407	X	140928533	A	G	0.479453	-0.0088199	0.0302113	0.770332
rs5908450	X	142000467	A	G	0.32747	0.0377655	0.0321425	0.240018
rs5908451	X	142000580	G	T	0.318916	0.035503	0.0323117	0.271871
rs5908886	X	143138377	T	C	0.095259	0.0118721	0.0516542	0.818217
rs6649751	X	143707718	A	C	0.0537656	-0.0231553	0.0667081	0.728506
rs9697894	X	143719628	G	A	0.0946994	0.0683796	0.0517615	0.186484
rs16993550	X	143722940	C	T	0.090662	0.0695245	0.0527689	0.187662
rs16992823	X	143879485	G	T	0.0201471	-0.0250044	0.106766	0.814832
rs16992826	X	143879541	T	G	0.0201071	-0.025224	0.106776	0.813252
rs549200	X	143972749	G	A	0.0491685	-0.085351	0.0696767	0.220591
rs4515687	X	144152651	G	A	0.123961	0.0233844	0.0461026	0.611997
rs3900040	X	144611941	G	A	0.267669	-0.037692	0.0343929	0.273112
rs6626079	X	145192142	C	T	0.340662	-0.0376064	0.0320899	0.241234
rs7061770	X	145210209	T	C	0.489966	0.0509167	0.0302339	0.0921642
rs5966049	X	145220038	T	G	0.415894	0.0381586	0.0307007	0.213896
rs6626519	X	145456305	G	A	0.0103534	-0.204911	0.145087	0.157851
rs5904977	X	146253985	T	C	0.0805884	-0.0385804	0.0556351	0.488025
rs1076616	X	146683341	T	C	0.0817477	0.0550063	0.055258	0.31952
rs12013474	X	147040849	G	A	0.0752718	-0.0193106	0.0568261	0.733993
rs5904818	X	147042774	C	T	0.0745523	-0.0159434	0.0571039	0.780091
rs6525877	X	147158718	C	T	0.462264	-0.045291	0.0305039	0.137607
rs6626309	X	147204373	T	C	0.485169	-0.0225547	0.0304887	0.459438
rs5936424	X	147838148	T	C	0.10993	0.00893862	0.0481042	0.852587
rs16994803	X	147992346	A	G	0.0447713	-0.00931063	0.0725308	0.897858
rs5980391	X	148004585	A	G	0.0440518	0	0.07306	1
rs6641482	X	148080095	A	G	0.103294	0.0599518	0.0501931	0.232312
rs12013571	X	148712152	A	G	0.181484	0.0952608	0.0391227	0.0148949
rs595026	X	148715676	C	T	0.161577	0.0609219	0.0408572	0.135937
rs6649483	X	149276634	T	C	0.478734	-0.0259979	0.0305057	0.394087
rs12400506	X	149312528	T	C	0.203949	-0.0471022	0.0375	0.209095
rs9778461	X	149352610	A	G	0.412456	-0.0208837	0.030859	0.498567
rs2266828	X	149624093	C	T	0.358011	-0.0586904	0.0315601	0.0629368
rs2266831	X	149624776	A	G	0.363527	-0.0642988	0.031475	0.0410673
rs546652	X	149710361	T	G	0.395067	0.0263547	0.0310598	0.39615
rs490733	X	149719011	A	G	0.458427	-0.0173328	0.0306761	0.572056
rs73618825	X	149721306	A	G	0.146506	-0.0208999	0.0423387	0.621563
rs12557738	X	149726533	G	A	0.146546	-0.0206568	0.0423366	0.625608
rs12556993	X	149728271	C	T	0.146506	-0.0208999	0.0423387	0.621563
rs56705962	X	149729219	G	A	0.146506	-0.0208999	0.0423387	0.621563
rs5925327	X	149733562	C	A	0.146426	-0.0192925	0.0423445	0.648672
rs222426	X	149847607	A	G	0.194995	0.0149458	0.0381584	0.695297
rs180456	X	150382682	A	G	0.458307	-0.0240925	0.0303189	0.426824
rs5925540	X	150391537	C	T	0.423169	-0.0251813	0.0305333	0.409532
rs4828561	X	150471356	A	G	0.259914	0.00542597	0.0343847	0.874613
rs4477207	X	150476277	T	G	0.260034	0.00755359	0.0343502	0.825949
rs2205016	X	150648586	C	T	0.467021	0.0331928	0.0303368	0.273892
rs5970049	X	150651530	G	A	0.465862	0.0311816	0.0303735	0.304605
rs2256756	X	151131340	G	A	0.329149	-0.0605572	0.0323975	0.0615961
rs5925084	X	151162100	A	T	0.260753	0.0017428	0.0346721	0.959911
rs5925086	X	151165575	A	G	0.261393	0.00191081	0.0346061	0.955966
rs6627519	X	151212011	C	T	0.248361	-0.00128452	0.0351149	0.97082
rs5970194	X	151240615	G	A	0.247362	-0.0124632	0.0352684	0.723802
rs5970265	X	151467997	A	G	0.148025	0.0182292	0.0430248	0.671792
rs2201169	X	151490315	A	G	0.147905	0.0203907	0.0430344	0.635627
rs6526129	X	151982104	G	A	0.0762712	0.0479038	0.0574419	0.404307
rs5970390	X	152042211	C	T	0.492805	0.00955163	0.0301708	0.751558
rs5970391	X	152042387	G	T	0.492725	0.0101144	0.0301651	0.737397
rs916043	X	152063246	G	A	0.418332	0.00978186	0.0306969	0.749985
rs5925253	X	152081027	A	G	0.35905	0.0208138	0.0314422	0.507989
rs743636	X	152082743	T	C	0.495883	-0.00604531	0.0301463	0.841064
rs56268527	X	152086580	G	A	0.200432	-0.00714985	0.0377164	0.849647
rs56292836	X	152093757	G	A	0.20383	-0.011543	0.0374566	0.757953
rs56296256	X	152093758	G	C	0.20383	-0.011543	0.0374566	0.757953
rs2071262	X	152097578	C	T	0.292053	0	0.0333526	1
rs10126824	X	152108084	C	T	0.0903422	0.0171611	0.052856	0.745426
rs5925265	X	152132533	G	A	0.0915414	0.0159162	0.0524876	0.761709
rs5925278	X	152163280	C	T	0.351095	-0.0043518	0.0319141	0.891537
rs12841550	X	152166353	C	T	0.35893	0.00734111	0.0319206	0.818107
rs4379585	X	152168131	G	A	0.35897	0.00754888	0.0319213	0.813057
rs12560037	X	152168609	C	T	0.35901	0.00788043	0.031923	0.805019
rs1475954	X	152170890	T	G	0.35937	0.00427795	0.0318337	0.893099
rs5925286	X	152171655	C	T	0.35937	0.00427795	0.0318337	0.893099
rs140105889	X	152174632	A	G	0.0121522	0.16078	0.138758	0.246574
rs5925292	X	152175840	C	T	0.35953	0.00361608	0.0318264	0.90954
rs5925294	X	152177417	T	G	0.360409	0.00388327	0.0317701	0.902717
rs12557462	X	152184979	T	C	0.35965	0.00399963	0.0318223	0.89998
rs12557806	X	152189970	C	T	0.35957	0.00395298	0.0318255	0.901151
rs5925309	X	152190230	C	T	0.35977	0.00208323	0.0318177	0.947796
rs5925310	X	152190287	T	C	0.35981	0.00227431	0.0318185	0.943018
rs34593811	X	152193849	C	G	0.35889	0.00271835	0.031842	0.931967
rs12847646	X	152194270	C	T	0.35889	0.00271835	0.031842	0.931967
rs6526147	X	152194440	C	G	0.35889	0.00271835	0.031842	0.931967
rs7890415	X	152194702	C	G	0.35877	0.00378725	0.031851	0.90535
rs6526149	X	152194863	A	G	0.35877	0.00378725	0.031851	0.90535
rs7051108	X	152195953	T	C	0.35885	0.00448794	0.0318525	0.887951
rs12848565	X	152196529	T	C	0.35953	0.00555627	0.0318521	0.86152
rs12840110	X	152196530	G	C	0.35953	0.00555627	0.0318521	0.86152
rs2006659	X	152463627	T	G	0.192597	0.00796156	0.0387176	0.837079
rs1002545	X	152463813	A	G	0.192597	0.00796156	0.0387176	0.837079
rs6627753	X	152464097	T	C	0.192677	0.00674056	0.0387154	0.861783
rs6627300	X	152464120	T	C	0.192597	0.00796156	0.0387176	0.837079
rs6627301	X	152464504	T	C	0.192557	0.0093797	0.0387192	0.808587
rs4828751	X	152464668	T	G	0.192597	0.00796156	0.0387176	0.837079
rs2097250	X	152466405	A	G	0.192597	0.00796156	0.0387176	0.837079
rs6627754	X	152470190	C	T	0.192597	0.00796156	0.0387176	0.837079
rs4828605	X	152471999	A	G	0.192637	0.00766791	0.0387161	0.843002
rs6627757	X	152475137	A	T	0.192637	0.00766791	0.0387161	0.843002
rs6627303	X	152475214	C	G	0.192637	0.00766791	0.0387161	0.843002
rs6627758	X	152475640	C	T	0.192717	0.006447	0.0387139	0.86774
rs6627304	X	152475726	A	G	0.192637	0.00766791	0.0387161	0.843002
rs6627305	X	152475772	A	G	0.192637	0.00766791	0.0387161	0.843002
rs6627759	X	152476445	T	C	0.192717	0.006447	0.0387139	0.86774
rs6627307	X	152477686	G	C	0.192717	0.006447	0.0387139	0.86774
rs6526159	X	152478013	A	G	0.192717	0.006447	0.0387139	0.86774
rs2213235	X	152478415	A	G	0.192717	0.006447	0.0387139	0.86774
rs2226982	X	152478571	C	G	0.192637	0.00766791	0.0387161	0.843002
rs2384830	X	152478726	T	C	0.192717	0.006447	0.0387139	0.86774
rs6627761	X	152480761	A	G	0.192717	0.006447	0.0387139	0.86774
rs2008160	X	152482917	T	C	0.192637	0.00766791	0.0387161	0.843002
rs3788746	X	152484702	G	T	0.192397	0.00677755	0.038737	0.861109
rs3788747	X	152484733	C	T	0.192517	0.006263	0.038719	0.871499
rs3788748	X	152484774	G	A	0.192317	0.00816845	0.0387423	0.833012
rs5925329	X	152488192	A	G	0.192597	0.00504191	0.0387169	0.896388
rs5924809	X	152491148	A	G	0.192717	0.006447	0.0387139	0.86774
rs4828756	X	152491838	C	T	0.192677	0.00710981	0.0387154	0.854294
rs12395242	X	152492489	C	T	0.192677	0.00710981	0.0387154	0.854294
rs2157000	X	152496459	T	C	0.192677	0.00710981	0.0387154	0.854294
rs2027808	X	152498106	T	C	0.192677	0.00710981	0.0387154	0.854294
rs4295800	X	152498332	C	A	0.192677	0.00710981	0.0387154	0.854294
rs5925335	X	152498853	A	G	0.192757	0.00762308	0.0387138	0.843899
rs6627765	X	152498895	A	G	0.192717	0.0082859	0.0387152	0.83053
rs5969948	X	152499350	T	C	0.192717	0.0082859	0.0387152	0.83053
rs5969949	X	152499351	G	A	0.192717	0.0082859	0.0387152	0.83053
rs5969950	X	152499399	G	C	0.192757	0.00762308	0.0387138	0.843899
rs6526160	X	152500502	A	G	0.192717	0.0082859	0.0387152	0.83053
rs5925336	X	152503241	C	T	0.192877	0.00648717	0.0387109	0.866914
rs1894344	X	152503956	C	A	0.192677	0.00710981	0.0387154	0.854294
rs5925338	X	152507113	A	G	0.192677	0.0058439	0.0387148	0.880017
rs1557505	X	152507785	A	G	0.192677	0.00710981	0.0387154	0.854294
rs5924812	X	152509288	A	G	0.192677	0.0058439	0.0387148	0.880017
rs5925340	X	152509341	T	C	0.192637	0.00650673	0.0387162	0.866535
rs5925342	X	152509755	G	A	0.192637	0.00650673	0.0387162	0.866535
rs1557506	X	152512770	T	C	0.192637	0.00650673	0.0387162	0.866535
rs1894345	X	152513783	A	G	0.192637	0.00650673	0.0387162	0.866535
rs928952	X	152699719	A	G	0.332467	0.00861244	0.032291	0.78969
rs4898428	X	152876697	G	A	0.14059	0	0.0433915	1
rs6643772	X	152972308	A	G	0.115846	0.0217293	0.0474783	0.64719
rs2266870	X	152980164	T	C	0.114527	0.0272908	0.0477586	0.567706
rs6643774	X	152981546	G	A	0.114407	0.0260402	0.0477973	0.585888
rs6643775	X	152982350	C	T	0.114407	0.0260402	0.0477973	0.585888
rs6643777	X	152985499	G	A	0.114407	0.0260402	0.0477973	0.585888
rs5986926	X	152989989	G	C	0.115806	0.0220934	0.0474824	0.641719
rs4148030	X	152990663	C	T	0.114327	0.0246598	0.0478339	0.606183
rs12006790	X	152991758	C	G	0.115846	0.0259415	0.0474534	0.584604
rs6643780	X	152995219	G	A	0.114127	0.0288518	0.0478537	0.546565
rs6571291	X	152997097	C	T	0.115806	0.0258601	0.0474543	0.58579
rs6571292	X	152997277	G	A	0.115806	0.0258601	0.0474543	0.58579
rs7063261	X	152997448	G	A	0.115766	0.0251041	0.0474592	0.596832
rs5987140	X	153000255	T	C	0.117125	0.0116124	0.0472069	0.805691
rs4898457	X	153158356	G	A	0.28058	0.127226	0.0344495	0.000221522
rs5987179	X	153163197	A	G	0.291453	0.123326	0.0341701	0.000307186
rs5945367	X	153164342	C	T	0.284258	0.125913	0.0343782	0.000249683
rs5945368	X	153165516	C	T	0.262272	0.132624	0.0351697	0.000162622
rs5945369	X	153165804	A	T	0.262472	0.131227	0.0351609	0.000189813
rs5945370	X	153165883	C	T	0.261792	0.13099	0.0351821	0.000196716
rs2872601	X	153166009	G	A	0.262552	0.131245	0.0351528	0.000188804
rs191397917	X	153167114	A	C	0.0114327	-0.149201	0.142218	0.294129
rs4898458	X	153167690	A	G	0.289175	0.117961	0.0341554	0.000553047
rs3761529	X	153168407	G	A	0.289735	0.11852	0.0340797	0.000505693
rs3761528	X	153168449	T	C	0.294132	0.116307	0.0340206	0.000629181
rs3761527	X	153168624	T	C	0.324872	0.0934013	0.0330201	0.00467486
rs762655	X	153169480	T	C	0.32827	0.0833547	0.0328727	0.0112229
rs5201	X	153171993	A	G	0.327191	0.0852463	0.0330034	0.0097958
rs2070097	X	153176254	A	G	0.409378	0.0624967	0.0313464	0.0461804
rs143829597	X	153180466	C	T	0.0193476	0.16075	0.112876	0.154408
rs144563647	X	153180638	G	A	0.0302606	0.00760705	0.0898153	0.932503
rs5987181	X	153182563	A	G	0.279421	0.115861	0.034875	0.00089317
rs4898461	X	153182661	G	C	0.220299	0.104495	0.0380989	0.0060931
rs140855390	X	153184816	G	A	0.0308602	-0.0117494	0.0890687	0.895052
rs2269368	X	153189819	C	T	0.161577	0.156783	0.0423696	0.000215281
rs5987186	X	153194459	A	G	0.192877	0.123801	0.0392012	0.001588
rs2071128	X	153195393	G	A	0.157539	0.16564	0.0426818	0.000104114
rs4243543	X	153195884	G	A	0.040614	-0.0730134	0.0775055	0.346171
rs2071129	X	153195921	T	G	0.163575	0.157037	0.0421211	0.000192821
rs2071130	X	153196057	T	C	0.163535	0.15529	0.0421096	0.000226241
rs2071131	X	153196345	G	A	0.157499	0.164887	0.0426858	0.000112092
rs2269370	X	153196429	C	A	0.163096	0.155327	0.0421786	0.000230865
rs1557501	X	153197130	C	T	0.216342	0.115782	0.0380634	0.00235142
rs146971859	X	153199364	T	C	0.0155101	-0.118169	0.122185	0.333479
rs3747308	X	153200020	G	C	0.164255	0.164266	0.0421162	9.60738e-05
rs5945377	X	153201293	G	C	0.164775	0.161019	0.0420587	0.000128964
rs5945378	X	153201441	A	G	0.164775	0.161019	0.0420587	0.000128964
rs4898463	X	153203390	A	G	0.207187	0.11252	0.0386995	0.00364294
rs78237385	X	153204647	C	A	0.158539	0.180483	0.0426285	2.29714e-05
rs2156929	X	153205370	C	A	0.0636393	0.00240309	0.0625251	0.969342
rs78377269	X	153207037	G	T	0.0356572	-0.0902146	0.0824991	0.274164
rs2269372	X	153207545	A	G	0.213783	0.110236	0.0381749	0.00388114
rs2269373	X	153207925	G	A	0.213184	0.109016	0.0382472	0.00436788
rs4898465	X	153208140	G	C	0.208746	0.11453	0.0384072	0.00286383
rs3027869	X	153211538	G	A	0.207547	0.11688	0.0385415	0.00242468
rs762656	X	153211652	A	G	0.214023	0.110464	0.0382024	0.00383339
rs3027875	X	153215839	A	G	0.388871	0.0705037	0.0322239	0.0286746
rs2071132	X	153216036	G	A	0.214103	0.113016	0.0382328	0.00311669
rs3027878	X	153218365	C	A	0.17129	0.161088	0.0414652	0.000102369
rs762653	X	153218920	G	A	0.17153	0.157428	0.0414479	0.000145747
rs2071133	X	153219665	C	T	0.207147	0.120941	0.0385932	0.00172591
rs1051152	X	153220360	A	G	0.214023	0.112532	0.0382421	0.00325464
rs730106	X	153221657	T	C	0.214223	0.112488	0.0382383	0.00326342
rs2071134	X	153222835	G	C	0.17181	0.157745	0.0414311	0.000140432
rs17421	X	153225634	G	C	0.206308	0.126534	0.0386876	0.001073
rs632	X	153226471	T	C	0.214023	0.114386	0.0382104	0.0027572
rs17422	X	153227426	A	G	0.214303	0.113321	0.0382073	0.00301752
rs59607260	X	153227770	G	A	0.207707	0.117958	0.0385625	0.00222168
rs2266886	X	153231352	T	C	0.214023	0.11576	0.038218	0.00245421
rs80208125	X	153238220	A	G	0.214183	0.112175	0.0382244	0.00333942
rs6655268	X	153238288	A	C	0.213823	0.114523	0.038238	0.0027444
rs2266887	X	153239587	G	T	0.214303	0.110917	0.0382223	0.00370906
rs2266888	X	153239720	G	A	0.207867	0.116049	0.0385434	0.00260507
rs4898374	X	153241386	G	T	0.207547	0.119062	0.0385546	0.00201414
rs5945172	X	153243315	A	G	0.214423	0.108857	0.0382459	0.00442394
rs12384878	X	153245128	C	G	0.207267	0.118949	0.0385688	0.0020419
rs148564206	X	153245474	C	T	0.0356172	-0.0752506	0.0826366	0.362495
rs6643653	X	153246018	A	G	0.20367	0.101883	0.0387826	0.0086137
rs2266890	X	153247722	C	T	0.207467	0.112531	0.0385494	0.00351017
rs7350355	X	153247745	A	G	0.213583	0.10838	0.038299	0.00465705
rs6571303	X	153247954	C	T	0.207507	0.113038	0.038555	0.00336925
rs13397	X	153248248	G	A	0.165134	0.17451	0.0419371	3.16537e-05
rs5945173	X	153250172	G	A	0.205469	0.119113	0.0387085	0.00208963
rs6643808	X	153252147	T	C	0.225416	0.103562	0.0376168	0.00590367
rs6643809	X	153252908	T	C	0.225296	0.10341	0.037618	0.00597844
rs6643656	X	153254605	C	G	0.208387	0.118052	0.0385348	0.0021874
rs6655269	X	153256435	G	A	0.210106	0.128104	0.0385078	0.00087878
rs5986947	X	153256505	G	C	0.212024	0.125742	0.0383908	0.00105547
rs5945384	X	153260414	T	C	0.226095	0.125913	0.0374633	0.000776689
rs11156610	X	153260745	T	C	0.222857	0.123116	0.0377017	0.00109259
rs141220697	X	153265345	C	G	0.0506476	0.0438262	0.0706102	0.534812
rs11795678	X	153265728	A	G	0.230852	0.144024	0.0371916	0.000107725
rs11797074	X	153265975	T	C	0.293252	0.0994316	0.0339295	0.00338374
rs5986948	X	153266172	C	T	0.215902	0.150967	0.0380741	7.33661e-05
rs5945386	X	153269755	T	G	0.229733	0.146814	0.0373028	8.29414e-05
rs4898375	X	153273226	G	A	0.172769	0.161135	0.0413451	9.72577e-05
rs633	X	153274228	T	C	0.228734	0.143204	0.0373092	0.000123893
rs12400188	X	153275075	A	G	0.229053	0.140343	0.0372966	0.000167953
rs3027898	X	153275890	A	C	0.228574	0.144496	0.0373166	0.000107877
rs731642	X	153277507	G	A	0.212144	0.154365	0.0384141	5.85796e-05
rs2239673	X	153277889	T	C	0.227814	0.148292	0.0373685	7.23703e-05
rs763737	X	153278307	A	G	0.223817	0.143032	0.037627	0.000143933
rs1059703	X	153278829	A	G	0.177446	0.152892	0.0409485	0.000188635
rs11465839	X	153280267	A	G	0.0274224	-0.0106662	0.0929957	0.908686
rs7061789	X	153280475	A	G	0.224576	0.142743	0.0376027	0.000146993
rs1059702	X	153284192	G	A	0.167893	0.156176	0.0416325	0.00017592
rs1059701	X	153284483	A	G	0.228654	0.143219	0.0372976	0.000123087
rs2734647	X	153292180	C	T	0.17165	0.15954	0.0414316	0.000117786
rs3850326	X	153297010	T	C	0.0507675	0.0399744	0.0706808	0.571691
rs2075596	X	153297392	G	A	0.166693	0.166482	0.0418418	6.92534e-05
rs3027932	X	153298434	C	G	0.0449712	0.0339296	0.0746962	0.64966
rs3027933	X	153298874	C	G	0.169531	0.151628	0.0415985	0.000267353
rs4898467	X	153299924	A	G	0.21866	0.140645	0.0380042	0.000214949
rs145258870	X	153299971	C	T	0.0466901	0.0428764	0.0735358	0.559847
rs144527094	X	153300033	G	A	0.0426527	0.0354213	0.0766317	0.643918
rs5987194	X	153301467	G	C	0.168532	0.164714	0.0417338	7.9214e-05
rs1734790	X	153301653	A	C	0.21874	0.143026	0.0379851	0.00016634
rs5987195	X	153301742	A	G	0.0466901	0.0428764	0.0735358	0.559847
rs145678013	X	153301853	C	T	0.0412136	0.0300475	0.0781598	0.700655
rs5987196	X	153301935	T	A	0.0466901	0.0428764	0.0735358	0.559847
rs3027935	X	153304468	C	T	0.0735929	-0.00509854	0.0587909	0.930891
rs7887323	X	153305048	T	C	0.057763	0.0350975	0.0660323	0.595059
rs909131	X	153308227	A	G	0.229693	0.144475	0.0372809	0.000106487
rs3027939	X	153310578	A	G	0.057843	0.0357893	0.0660174	0.587736
rs17435	X	153311980	A	T	0.228774	0.150309	0.0373374	5.68052e-05
rs7050901	X	153314310	C	T	0.0520867	0.0353582	0.0695731	0.611301
rs3027944	X	153316062	A	G	0.0579229	0.0319859	0.0659607	0.62773
rs1624766	X	153317154	T	C	0.229453	0.150061	0.0373325	5.83002e-05
rs5987199	X	153319087	T	G	0.0579229	0.0319859	0.0659607	0.62773
rs5987200	X	153319119	T	C	0.0579229	0.0319859	0.0659607	0.62773
rs112812100	X	153319857	G	C	0.057843	0.0336196	0.0660145	0.610558
rs12559567	X	153321043	C	A	0.057803	0.0331726	0.0660241	0.615364
rs7884370	X	153322881	A	G	0.0579629	0.0330979	0.0659427	0.615724
rs1734787	X	153325446	A	C	0.169651	0.163806	0.0416179	8.2869e-05
rs1616369	X	153326464	G	A	0.168652	0.158169	0.0416373	0.00014543
rs5987201	X	153330042	C	T	0.057843	0.0341388	0.0660045	0.605003
rs34834543	X	153330719	C	T	0.057843	0.0341388	0.0660045	0.605003
rs1734791	X	153330920	A	T	0.170811	0.166808	0.0415101	5.85747e-05
rs5986950	X	153331053	C	G	0.057843	0.0341388	0.0660045	0.605003
rs1734789	X	153331463	A	G	0.229773	0.142526	0.0372788	0.000131704
rs4011489	X	153332155	G	C	0.057843	0.0341388	0.0660045	0.605003
rs111398632	X	153334146	G	A	0.0474097	0.0315436	0.0727295	0.664498
rs111881122	X	153334181	A	T	0.0474097	0.0315436	0.0727295	0.664498
rs7052196	X	153334432	A	T	0.0474097	0.0315436	0.0727295	0.664498
rs7877644	X	153338287	G	A	0.0474097	0.0315436	0.0727295	0.664498
rs5986952	X	153339468	T	A	0.0576431	0.0358904	0.0657901	0.58539
rs113881950	X	153340281	G	A	0.0474496	0.0303535	0.0727	0.6763
rs1734792	X	153341060	C	A	0.170371	0.165241	0.041548	6.9758e-05
rs4898376	X	153343006	T	C	0.229813	0.14219	0.0372897	0.000137222
rs11156611	X	153344174	G	A	0.057763	0.0343476	0.066047	0.603031
rs113162152	X	153346888	G	T	0.0474097	0.0315436	0.0727295	0.664498
rs5987204	X	153347588	G	A	0.0474097	0.0315436	0.0727295	0.664498
rs2239464	X	153348431	G	A	0.21918	0.140834	0.0379274	0.000204615
rs5987205	X	153348586	A	G	0.0474496	0.0303535	0.0727	0.6763
rs5986954	X	153349295	A	G	0.0474097	0.0315436	0.0727295	0.664498
rs5945393	X	153349428	A	G	0.21898	0.140373	0.0379378	0.000215543
rs5986955	X	153349494	A	G	0.0474097	0.0315436	0.0727295	0.664498
rs12390791	X	153355759	G	A	0.0473697	0.0312453	0.0727369	0.667511
rs12390885	X	153356015	G	A	0.0474097	0.0315436	0.0727295	0.664498
rs35609266	X	153358115	C	T	0.0474097	0.0315436	0.0727295	0.664498
rs28458447	X	153359700	G	C	0.057763	0.0343476	0.066047	0.603031
rs139097119	X	153360650	A	T	0.0498481	-0.0634317	0.0695605	0.361825
rs33976460	X	153360669	G	A	0.0474097	0.0315436	0.0727295	0.664498
rs28781958	X	153366846	C	T	0.0480492	0.025866	0.072181	0.720083
rs28876812	X	153366850	C	T	0.0497681	0.0270296	0.0707824	0.702559
rs5987207	X	153366927	T	C	0.057763	0.0343476	0.066047	0.603031
rs5986956	X	153367689	G	A	0.0474097	0.0315436	0.0727295	0.664498
rs111354059	X	153368909	C	G	0.057843	0.0327112	0.0659931	0.620123
rs112724831	X	153368930	A	G	0.057843	0.0327112	0.0659931	0.620123
rs5987208	X	153369611	G	A	0.0474097	0.0315436	0.0727295	0.664498
rs147650189	X	153371497	A	G	0.0500879	-0.0568168	0.0693925	0.412915
rs5986957	X	153372505	C	T	0.169132	0.160642	0.0416163	0.000113354
rs7058768	X	153372519	A	G	0.0474896	0.0295624	0.0726538	0.684086
rs145056611	X	153372840	C	T	0.0474896	0.0295624	0.0726538	0.684086
rs73629109	X	153373272	T	G	0.0475296	0.0327791	0.0725303	0.651314
rs5987211	X	153376055	C	T	0.057843	0.0327112	0.0659931	0.620123
rs3850327	X	153381023	G	A	0.0934602	0.0241804	0.0527513	0.646675
rs5987213	X	153382676	G	A	0.256556	0.108617	0.0358112	0.00242097
rs5945400	X	153383114	G	A	0.122721	0.156186	0.047469	0.00100092
rs5945176	X	153383163	T	G	0.299049	0.0725073	0.0338966	0.0324295
rs28393511	X	153384838	T	A	0.271266	0.0772576	0.03489	0.0268066
rs5945401	X	153386409	A	G	0.277662	0.0839487	0.0346505	0.0154045
rs6655245	X	153387218	T	G	0.300208	0.0840631	0.0338556	0.0130286
rs2071649	X	153387918	A	G	0.300248	0.0842338	0.0338556	0.0128453
rs5945402	X	153388411	A	T	0.297969	0.0796492	0.0338752	0.0187103
rs5986958	X	153390481	G	A	0.276983	0.082287	0.0346969	0.0177116
rs12399727	X	153396824	C	G	0.198033	0.111049	0.0388106	0.00421892
rs5945177	X	153397150	T	C	0.324512	0.0711024	0.0330122	0.0312542
rs5945178	X	153397152	T	C	0.324632	0.0720307	0.0330135	0.0291202
rs139397786	X	153407391	C	T	0.0570835	0.0126789	0.066952	0.849801
rs111562367	X	153690445	G	A	0.0135513	0.126456	0.129944	0.330474
rs5987264	X	153691888	C	G	0.147306	0.0544402	0.0433273	0.208939
rs113493627	X	153692046	G	A	0.146426	0.0506106	0.0434242	0.24382
rs5945429	X	153693811	C	T	0.147226	0.0556222	0.04335	0.199459
rs5945430	X	153694334	C	G	0.147266	0.0559127	0.0433472	0.197092
rs60361517	X	153695908	G	T	0.146866	0.0483688	0.0433889	0.264948
rs5987266	X	153696247	G	C	0.152702	0.0595648	0.0426644	0.162677
rs7886727	X	153696913	C	T	0.147226	0.0545629	0.0433532	0.208187
rs5986981	X	153697347	C	T	0.147266	0.054968	0.0433522	0.204819
rs45512498	X	153697656	T	A	0.123281	0.1227	0.0468058	0.00875489
rs5987267	X	153699364	G	C	0.148545	0.0492791	0.0430841	0.252711
rs5945431	X	153701716	A	G	0.152422	0.044985	0.0425776	0.290721
rs12011572	X	153703041	A	G	0.152782	0.049304	0.042531	0.246355
rs2013612	X	153704711	G	A	0.1246	0.115214	0.0465056	0.0132337
rs6567	X	153706264	C	G	0.128758	0.0522231	0.0455812	0.251913
rs7064093	X	153709976	C	T	0.152862	0.0476911	0.0425089	0.261901
rs7050586	X	153710030	T	C	0.152862	0.0476911	0.0425089	0.261901
rs2315325	X	153710540	T	G	0.153142	0.049006	0.0424887	0.24875
rs12013922	X	153710842	A	T	0.144627	0.0646129	0.0434628	0.137113
rs41311392	X	153712689	A	T	0.0198273	0.130876	0.110893	0.237922
rs1063451	X	153712888	C	T	0.153262	0.0459767	0.0425135	0.279492
rs41301335	X	153713010	T	A	0.0198273	0.118296	0.110812	0.28573
rs7051615	X	153713167	G	A	0.153382	0.0464468	0.0424735	0.274153
rs1050047	X	153713451	C	T	0.153302	0.046658	0.0424749	0.271993
rs7057286	X	153713787	C	T	0.153382	0.0464468	0.0424735	0.274153
rs12392491	X	153714785	T	G	0.152382	0.0596005	0.0425708	0.161504
rs113519705	X	153715153	C	T	0.160297	0.0711785	0.0416666	0.087583
rs5945434	X	153715316	C	T	0.143508	0.0688168	0.0435987	0.11447
rs145599179	X	153717799	G	A	0.0185881	-0.214234	0.111829	0.0553987
rs5945435	X	153717829	G	C	0.148545	0.0595277	0.0429924	0.166172
rs112239633	X	153718872	G	A	0.29617	-0.0155776	0.0344198	0.650852
rs5987268	X	153718976	A	C	0.163615	0.0865792	0.0414547	0.0367503
rs12389558	X	153722463	G	T	0.148785	0.0607686	0.042975	0.157348
rs5986984	X	153723650	G	A	0.148785	0.0612138	0.0429774	0.154352
rs5987269	X	153723679	A	G	0.148825	0.06034	0.0429716	0.160265
rs12392447	X	153724351	G	A	0.148785	0.0612138	0.0429774	0.154352
rs17424	X	153724514	C	G	0.0136713	0.135588	0.1295	0.295094
rs7877409	X	153725108	C	T	0.148785	0.0612138	0.0429774	0.154352
rs5945195	X	153725343	G	A	0.148785	0.0612138	0.0429774	0.154352
rs5945436	X	153726239	C	A	0.148705	0.0617362	0.0429676	0.150773
rs5945437	X	153726284	G	A	0.148785	0.0612138	0.0429774	0.154352
rs12399041	X	153726700	A	G	0.148545	0.0589862	0.0429965	0.1701
rs60160237	X	153727351	C	T	0.147026	0.0561466	0.0432225	0.193939
rs10217886	X	153729460	T	C	0.123121	0.123417	0.0467653	0.00831342
rs2315328	X	153729981	G	A	0.148025	0.0546892	0.0430447	0.2039
rs6571252	X	153730465	T	C	0.170611	0.0263085	0.0407022	0.518044
rs149249521	X	153731069	G	A	0.0195875	0.123649	0.111584	0.267808
rs113112171	X	153731699	C	G	0.243124	0.0219777	0.0367403	0.549712
rs5945441	X	153731814	A	G	0.150823	0.0546218	0.0427301	0.201145
rs5987271	X	153732008	A	G	0.151063	0.0557815	0.0426882	0.191308
rs5987272	X	153732411	T	C	0.151103	0.0554206	0.0426849	0.194162
rs12558861	X	153733312	T	C	0.0191477	-0.187984	0.110612	0.0892276
rs146186222	X	153733460	T	C	0.0191477	-0.203671	0.110662	0.0656975
rs7611	X	153734787	T	A	0.1868	0.0338001	0.0392616	0.389296
rs5945100	X	153738092	A	G	0.130556	0.0965943	0.0455236	0.0338502
rs142336884	X	153743191	C	T	0.025024	-0.255763	0.0951662	0.00719811
rs9887660	X	153744507	C	G	0.166094	0.0249617	0.0410429	0.543065
rs5986872	X	153744745	G	A	0.166094	0.0249617	0.0410429	0.543065
rs116565399	X	153745479	G	A	0.120483	0.121363	0.047083	0.00994769
rs116091912	X	153745480	C	T	0.120483	0.121363	0.047083	0.00994769
rs111429018	X	153746657	C	T	0.120563	0.120321	0.0470751	0.0105902
rs113667901	X	153747257	C	G	0.120563	0.120321	0.0470751	0.0105902
rs5945200	X	153749923	A	G	0.121602	0.113051	0.0469175	0.0159709
rs112593477	X	153750348	G	A	0.115726	0.121771	0.0480283	0.0112316
rs2515908	X	153752004	G	A	0.0139511	0.106018	0.127796	0.40677
rs7054137	X	153752240	A	G	0.235249	0.0405637	0.0372205	0.275792
rs137994557	X	153754831	G	T	0.0251039	-0.25438	0.0949274	0.00736801
rs1894260	X	153755989	C	T	0.286856	0.0233255	0.0348881	0.503763
rs191254870	X	153758125	C	T	0.0301007	-0.152958	0.0885131	0.0839733
rs2515906	X	153758189	G	A	0.21874	0.0016992	0.0371826	0.96355
rs113098908	X	153758615	G	A	0.119803	0.117342	0.0471947	0.0129069
rs1050757	X	153759858	T	C	0.165574	0.0228396	0.0410661	0.578096
rs2071429	X	153760508	A	G	0.165334	0.0217846	0.0410874	0.595972
rs2230037	X	153760654	G	A	0.139191	0.0750021	0.0443331	0.0906869
rs141936915	X	153765817	C	T	0.024944	-0.262172	0.0952025	0.00589005
rs2515685	X	153767071	C	G	0.119763	0.116435	0.0471997	0.0136302
rs185486760	X	153767455	G	C	0.024944	-0.262172	0.0952025	0.00589005
rs2472393	X	153771296	C	T	0.165254	0.0223162	0.0410922	0.587076
rs2472394	X	153771351	C	A	0.119723	0.118093	0.0472071	0.0123637
rs144918804	X	153774016	C	T	0.0541254	0.0650514	0.0683238	0.341044
rs56262786	X	153776155	C	G	0.0602814	0.205746	0.0643826	0.00139503
rs140446617	X	153781431	T	C	0.0247841	-0.258238	0.0954692	0.00683166
rs150358028	X	153782035	G	A	0.119404	0.119388	0.0472413	0.011498
rs148118581	X	153783939	C	T	0.0249041	-0.259667	0.0952533	0.00640936
rs5986876	X	153819711	A	G	0.165254	0.0215262	0.0410745	0.600224
rs149461970	X	153819791	C	T	0.0247841	-0.264503	0.0954439	0.00558341
rs111726749	X	153819950	G	A	0.119803	0.11742	0.0471925	0.0128425
rs61079577	X	153820491	G	A	0.120323	0.115271	0.0470867	0.0143629
rs192865934	X	153820769	T	C	0.025064	-0.262143	0.0950075	0.00579465
rs150520494	X	153825561	C	T	0.0247841	-0.255704	0.0954854	0.00740776
rs112477758	X	153826990	G	A	0.119923	0.114988	0.0471797	0.0148
rs150457045	X	153827404	C	T	0.0193076	0.147879	0.112618	0.189145
rs4898389	X	153827637	A	G	0.165294	0.0207937	0.0410742	0.612683
rs4898390	X	153828212	C	T	0.0189878	-0.182646	0.11113	0.100273
rs5986877	X	153828269	C	G	0.165174	0.02166	0.0410775	0.597988
rs7876700	X	153829162	G	A	0.120043	0.115997	0.0471647	0.0139166
rs73575211	X	153829411	C	G	0.120443	0.115548	0.0470553	0.014066
rs113120951	X	153829513	C	T	0.120043	0.115997	0.0471647	0.0139166
rs7879049	X	153829693	A	G	0.120443	0.115548	0.0470553	0.014066
rs139569170	X	153829893	G	A	0.0190278	-0.186641	0.110988	0.0926402
rs112503673	X	153830128	C	T	0.119803	0.11742	0.0471925	0.0128425
rs139732065	X	153830137	G	A	0.0247841	-0.259648	0.0954811	0.00654079
rs73575214	X	153830788	A	G	0.120483	0.116344	0.0470513	0.0134099
rs151097031	X	153832122	C	T	0.0168292	-0.20633	0.11793	0.0801886
rs113051814	X	153832236	G	A	0.120043	0.115997	0.0471647	0.0139166
rs145249513	X	153833772	A	G	0.0248241	-0.260029	0.0954073	0.00642116
rs7053878	X	153834100	T	A	0.301567	0.00322245	0.0343225	0.925199
rs148838177	X	153839402	C	T	0.0415334	0.0767597	0.0778175	0.323934
rs139782679	X	153840429	T	C	0.0604413	0.19357	0.0642425	0.00258576
rs200473276	X	153860666	A	G	0.120083	0.114937	0.0471661	0.0148152
rs5945218	X	153877430	C	T	0.120163	0.120078	0.0471322	0.010844
rs17052003	X	153885769	C	T	0.120403	0.118629	0.0471095	0.011797
rs5945220	X	153885910	G	C	0.120323	0.117975	0.0471161	0.0122827
rs4898348	X	153886394	C	T	0.301887	0.00418819	0.0343101	0.902845
rs112030415	X	153888797	C	T	0.0137912	0.100812	0.128501	0.432735
rs112947278	X	153889375	G	C	0.120323	0.117975	0.0471161	0.0122827
rs5945226	X	153889944	C	A	0.120323	0.117975	0.0471161	0.0122827
rs5945227	X	153898212	C	T	0.120323	0.117975	0.0471161	0.0122827
rs3813455	X	153904135	C	G	0.0725935	0.00903896	0.0587192	0.877661
rs5945108	X	153904397	A	G	0.301087	0	0.0343571	1
rs112527470	X	153923254	G	A	0.0506476	-0.0774067	0.0688131	0.260638
rs56694562	X	153932011	G	A	0.0505676	-0.0730645	0.0688652	0.2887
rs112439069	X	153933145	A	C	0.25064	0.0239399	0.036388	0.510598
rs113031222	X	153936890	C	T	0.0510473	-0.0838687	0.0685568	0.221199
rs17281349	X	153940861	G	A	0.0683563	-0.00329468	0.0606832	0.956702
rs138521463	X	153961989	G	A	0.0602814	0.196803	0.064347	0.00222476
rs192422426	X	153962888	A	G	0.0112728	-0.0896442	0.146745	0.541275
rs185247428	X	153968586	G	A	0.0112328	-0.0490688	0.146967	0.738473
rs2063320	X	153968860	A	C	0.190158	0.0887248	0.0393032	0.0239804
rs142295494	X	153972357	C	T	0.120043	0.111659	0.0471092	0.0177782
rs111318134	X	153973159	C	T	0.0532859	-0.0640048	0.0668596	0.338415
rs112386619	X	153974282	G	A	0.068756	0.0148902	0.0604566	0.805453
rs12557286	X	153981415	C	T	0.0940598	-0.0377352	0.0525851	0.473002
rs183412678	X	153982263	T	A	0.0210665	-0.210484	0.106229	0.0475431
rs113365046	X	153986081	G	A	0.0193876	0.0507951	0.107662	0.637068
rs191450613	X	153996339	A	T	0.0348977	-0.192211	0.082887	0.0203974
rs111807979	X	153996414	C	T	0.0576431	-0.0844577	0.0647153	0.19187
rs2664160	X	153998497	G	A	0.248321	0.0541636	0.035971	0.13213
rs1127051	X	154004584	C	T	0.0712744	0.0142036	0.059614	0.81168
rs1800533	X	154005148	G	A	0.116885	0.11894	0.0476894	0.0126293
rs2728727	X	154008845	C	T	0.0923809	0.00200297	0.0526731	0.969667
rs2728729	X	154009347	G	A	0.292893	0.0727057	0.0343784	0.0344413
rs5945238	X	154012509	C	T	0.11005	0.109805	0.0487022	0.0241566
rs112027316	X	154015221	G	A	0.0667972	0.0223751	0.0613002	0.715105
rs5945114	X	154018581	C	T	0.200392	-0.00347689	0.0390645	0.929079
rs73641113	X	154022877	T	C	0.121122	0.0961408	0.0466847	0.0394592
rs149118694	X	154024234	G	T	0.0672769	0.0130074	0.0610308	0.831227
rs113880198	X	154024564	C	G	0.0400943	-0.181827	0.077129	0.0184016
rs7063915	X	154024890	T	C	0.160657	0.051651	0.0429354	0.228979
rs7062649	X	154025294	G	A	0.0617605	0.0206628	0.0637698	0.745921
rs5945243	X	154027171	G	A	0.0554045	0.159087	0.0667711	0.0171919
rs5945116	X	154032733	A	T	0.160257	0.0431032	0.0428292	0.314224
rs145708638	X	154032923	A	G	0.017149	-0.260762	0.117723	0.0267565
rs142561997	X	154035471	G	A	0.0311401	-0.253845	0.0874996	0.00371853
rs6643707	X	154042428	T	C	0.115966	0.115734	0.0477305	0.0153192
rs5945245	X	154043663	G	A	0.167573	0.0313645	0.0420549	0.455789
rs5945247	X	154048269	C	G	0.115126	0.11168	0.0479654	0.0198941
rs5987038	X	154048777	A	C	0.167213	0.0397179	0.042059	0.344996
rs112920627	X	154052355	G	A	0.0639191	0.00484378	0.0626175	0.938341
rs58181342	X	154053402	C	T	0.167373	0.0380654	0.0420413	0.365239
rs1467061	X	154055737	T	C	0.167813	0.0421275	0.0419905	0.315734
rs5945249	X	154057454	T	C	0.167373	0.0380654	0.0420413	0.365239
rs1472977	X	154059677	G	A	0.185042	0.0742884	0.0397858	0.0618721
rs4898397	X	154062431	T	G	0.129077	0.113251	0.0456391	0.0130853
rs17281377	X	154066470	C	T	0.0926607	0.0187513	0.0527489	0.722229
rs142713295	X	154067880	A	G	0.115086	0.104872	0.047917	0.0286251
rs1509787	X	154068634	G	A	0.167613	0.0439734	0.0419928	0.295024
rs188272652	X	154069532	G	A	0.115126	0.106518	0.0478924	0.0261416
rs113582497	X	154077540	C	T	0.0141909	0.0905404	0.127133	0.476361
rs4898398	X	154078946	G	A	0.115126	0.108356	0.047935	0.0237913
rs73561493	X	154079253	T	C	0.167293	0.0420983	0.0420544	0.316806
rs5945120	X	154082542	T	G	0.115126	0.108581	0.0479409	0.0235188
rs139554952	X	154083144	C	T	0.115126	0.108581	0.0479409	0.0235188
rs149697081	X	154083535	G	A	0.114926	0.110074	0.0479912	0.0218118
rs4898399	X	154087368	A	T	0.167813	0.0438135	0.0419849	0.296692
rs112922881	X	154087726	C	T	0.0997362	-0.0676905	0.0511137	0.185399
rs148824857	X	154088052	A	G	0.114926	0.110074	0.0479912	0.0218118
rs28370229	X	154088524	A	G	0.0396546	-0.0199937	0.0783738	0.79864
rs28370248	X	154088986	C	A	0.0302606	0.0526615	0.0882024	0.550472
rs28370247	X	154091125	C	T	0.0197474	0.0157196	0.106909	0.883103
rs28651891	X	154093074	G	A	0.0197873	0.0205885	0.106796	0.847129
rs28814617	X	154093855	C	T	0.114926	0.110074	0.0479912	0.0218118
rs78327897	X	154094904	C	T	0.0997362	-0.0676905	0.0511137	0.185399
rs28823570	X	154095604	T	C	0.115166	0.107889	0.0479292	0.0243844
rs28820950	X	154096475	G	T	0.115166	0.107889	0.0479292	0.0243844
rs28816696	X	154100708	A	G	0.167613	0.0439734	0.0419928	0.295024
rs113460214	X	154103785	A	G	0.06244	0.0409293	0.0633641	0.518319
rs28840828	X	154106774	G	C	0.0199073	0.018848	0.106448	0.85946
rs28829112	X	154107958	C	A	0.115046	0.106083	0.0479694	0.0270036
rs146055239	X	154121518	G	A	0.115046	0.106083	0.0479694	0.0270036
rs113385907	X	154122803	G	A	0.0198273	0.0175402	0.106681	0.869403
rs28370221	X	154126990	T	C	0.114926	0.106168	0.0479888	0.0269424
rs28370241	X	154127937	G	A	0.0301407	0.0567602	0.088372	0.520687
rs28370220	X	154128698	G	A	0.167293	0.0440996	0.0420242	0.294
rs28370239	X	154128794	G	C	0.0199472	0.0192741	0.10643	0.856292
rs28370217	X	154133432	T	C	0.0111129	0.0230791	0.143018	0.8718
rs113792263	X	154137062	C	T	0.0199472	0.0159398	0.106336	0.880844
rs147346816	X	154138744	C	T	0.035897	-0.260089	0.0814809	0.00141279
rs112770696	X	154139991	T	C	0.0201071	0.0177517	0.10584	0.866802
rs28698205	X	154141335	C	T	0.114807	0.108267	0.0480316	0.0241915
rs28891166	X	154143364	A	T	0.114807	0.108267	0.0480316	0.0241915
rs111471170	X	154148819	C	G	0.0201871	0	0.105336	1
rs1936642	X	154149138	T	C	0.166693	0.0459904	0.0421292	0.274986
rs113642816	X	154152138	T	G	0.0626799	0.0487173	0.0632899	0.441449
rs113224419	X	154152778	T	C	0.100336	-0.0724334	0.0509592	0.1552
rs111887327	X	154154745	A	G	0.0209466	0.0117554	0.103467	0.909543
rs28370214	X	154156199	A	G	0.0837464	0.0269998	0.0551401	0.624376
rs1800292	X	154158201	T	G	0.110889	0.113928	0.0487956	0.0195544
rs1800291	X	154158285	G	C	0.18748	0.0449795	0.0400058	0.260876
rs17281384	X	154162765	G	A	0.0207467	0.0127348	0.104023	0.902564
rs78362479	X	154165351	T	C	0.0994164	-0.0707088	0.0511801	0.167105
rs5945122	X	154173907	A	C	0.165854	0.044851	0.0422403	0.288324
rs4898400	X	154174631	C	T	0.18688	0.0434755	0.0400861	0.27812
rs150203712	X	154181331	A	C	0.0331388	-0.262996	0.0847694	0.00191903
rs113742881	X	154181798	T	C	0.0210265	0.0128027	0.103257	0.901324
rs5945258	X	154182952	C	T	0.165654	0.0450136	0.0422485	0.286674
rs7061362	X	154183372	C	T	0.165654	0.0450136	0.0422485	0.286674
rs145039153	X	154186142	C	G	0.110849	0.109341	0.0488087	0.0250776
rs112834085	X	154187037	C	T	0.0210265	0.0128027	0.103257	0.901324
rs5945263	X	154187138	G	A	0.0972977	0.0783297	0.052538	0.135984
rs12398789	X	154187232	C	A	0.164894	0.0471294	0.0423472	0.26574
rs76063559	X	154187574	T	C	0.0993764	-0.0681299	0.0511937	0.183246
rs113261176	X	154188671	T	G	0.0209066	0.0177777	0.103901	0.864144
rs143695573	X	154190975	T	C	0.0522466	0.158008	0.0685503	0.0211666
rs113244055	X	154191137	C	G	0.165374	0.0455656	0.0423095	0.281498
rs5945264	X	154192301	C	T	0.18688	0.0442535	0.040066	0.269369
rs7053448	X	154193211	T	C	0.186441	0.0424285	0.0401182	0.290244
rs73567710	X	154193620	C	T	0.165414	0.0450287	0.042307	0.287178
rs146258764	X	154194052	T	C	0.0183083	-0.177022	0.113749	0.119648
rs7058826	X	154194989	C	T	0.165414	0.0433957	0.0423043	0.304987
rs5945265	X	154196387	G	A	0.186641	0.0414683	0.0400986	0.301062
rs145234270	X	154202897	A	G	0.0471698	0.15607	0.0720946	0.0304032
rs113686266	X	154210263	G	A	0.0275424	0.017758	0.091258	0.845713
rs5945128	X	154210882	T	C	0.179565	0.0130236	0.0400825	0.745242
rs147927051	X	154212392	G	A	0.0172689	-0.228366	0.116955	0.0508672
rs149309160	X	154212603	T	G	0.0283818	0.122454	0.0901821	0.17451
rs73641115	X	154218247	A	G	0.160777	0.035624	0.0419189	0.395419
rs5945269	X	154219318	A	G	0.161017	0.0360986	0.0419021	0.388964
rs73567728	X	154222963	G	A	0.148105	0.0535791	0.0436581	0.219732
rs5945270	X	154223203	C	T	0.0524065	0.160868	0.0685108	0.018871
rs28370236	X	154225114	C	G	0.0196674	0.139432	0.111746	0.212122
rs28370235	X	154226854	T	G	0.0630397	0.0461014	0.0631122	0.465105
rs6655259	X	154228944	C	T	0.0274224	0.00565945	0.0913772	0.950615
rs141897310	X	154230038	T	C	0.0416134	-0.13821	0.0760181	0.0690452
rs17281398	X	154233774	A	G	0.0948193	0.00249867	0.0521141	0.961759
rs113298253	X	154239725	G	A	0.0274624	0	0.0912896	1
rs113315977	X	154239925	C	T	0.0275024	0.00365391	0.0912212	0.968049
rs55807428	X	154240385	T	G	0.107491	-0.0346994	0.0495896	0.484096
rs142058195	X	154250326	T	C	0.0286217	0.121189	0.0899313	0.177796
rs148282693	X	154271566	A	G	0.110569	0.106359	0.0489005	0.0296303
rs147757803	X	154272560	A	C	0.0835465	0.0307473	0.0551781	0.577365
rs147178032	X	154273069	G	C	0.0316997	0.173225	0.0878724	0.0486866
rs113884477	X	154276531	C	A	0.0275024	-0.00807899	0.0910755	0.929315
rs113240511	X	154277000	C	T	0.0275424	-0.00449366	0.0910067	0.960619
rs7881389	X	154278824	A	G	0.108051	-0.0355364	0.0494855	0.472685
rs17328181	X	154279643	C	G	0.15674	0.0328662	0.0431422	0.446173
rs1448032	X	154280805	G	A	0.107971	-0.0351562	0.0495057	0.477614
rs111262877	X	154281330	G	A	0.0275424	-0.00449366	0.0910067	0.960619
rs143802254	X	154283532	G	A	0.0118324	-0.0845419	0.135951	0.534038
rs111837982	X	154285625	C	A	0.0275424	-0.00351926	0.09102	0.969158
rs5945135	X	154286051	G	C	0.112048	-0.0375547	0.0488574	0.442096
rs41299130	X	154288310	C	A	0.0835066	0.031812	0.0551914	0.564349
rs5945137	X	154294900	C	A	0.111489	-0.0361054	0.0489164	0.460451
rs191093316	X	154299303	G	A	0.0241046	0.260915	0.100361	0.00932847
rs2298259	X	154301790	G	C	0.0533259	0.182591	0.0677918	0.00707269
rs5945286	X	154302678	C	T	0.107691	-0.0405344	0.0495174	0.41302
rs145924431	X	154303321	T	A	0.0533259	0.181999	0.0677982	0.00726571
rs11156588	X	154313223	C	T	0.0450512	-0.127284	0.0730041	0.0812417
rs5945287	X	154314030	G	A	0.255277	0.0539713	0.0357693	0.131331
rs113298600	X	154316927	C	T	0.0153502	0.0886086	0.121769	0.466813
rs111258567	X	154321821	A	G	0.0274224	0.00763472	0.0914802	0.933488
rs111370526	X	154323662	A	C	0.0276223	0.0128386	0.0911672	0.888008
rs146303886	X	154324211	G	A	0.0184682	-0.172789	0.113269	0.12714
rs112163143	X	154326429	G	T	0.0276223	0.0128386	0.0911672	0.888008
rs5987093	X	154328863	C	T	0.0446114	-0.136254	0.0735131	0.0638157
rs138430422	X	154329590	A	C	0.0117525	-0.0706875	0.1375	0.607189
rs112264106	X	154330968	T	C	0.0277023	0.0133423	0.0910698	0.883522
rs149039995	X	154335822	T	C	0.0273425	0.0676883	0.0925693	0.464646
rs5945290	X	154337513	C	T	0.0274624	0.0296442	0.0916956	0.746476
rs6655840	X	154337722	C	T	0.0276223	0.0128386	0.0911672	0.888008
rs151232804	X	154344129	G	A	0.0196674	0.141359	0.111698	0.205676
rs10194	X	154351250	A	G	0.286017	0.0393765	0.0344805	0.253457
rs189180542	X	154353313	C	T	0.0184282	-0.183375	0.113351	0.105712
rs143914199	X	154354089	T	C	0.0184282	-0.183375	0.113351	0.105712
rs145942384	X	154356413	C	T	0.0273825	0.0570108	0.0925731	0.537996
rs1128863	X	154356862	A	G	0.0446514	-0.139824	0.0734755	0.0570398
rs142281137	X	154360403	C	T	0.089103	0.0618151	0.0547544	0.258918
rs12387365	X	154363581	G	A	0.0452111	-0.14033	0.0729973	0.0545556
rs144519415	X	154366036	T	A	0.0184282	-0.183375	0.113351	0.105712
rs150562656	X	154366496	A	C	0.0184282	-0.183375	0.113351	0.105712
rs113601686	X	154367595	G	A	0.0276223	0.0143224	0.091246	0.875273
rs148957918	X	154368348	C	A	0.0184282	-0.183375	0.113351	0.105712
rs113642179	X	154369656	T	C	0.0805085	0.0236017	0.0561408	0.674192
rs150013853	X	154372993	G	A	0.0645587	0.0140599	0.0622415	0.821285
rs112876778	X	154378113	T	A	0.0266629	-0.00601833	0.092687	0.948228
rs782288399	X	154378273	T	C	0.0347777	-0.107198	0.0830262	0.196656
rs111267075	X	154378466	T	G	0.0266629	-0.00601833	0.092687	0.948228
rs146853733	X	154378696	T	C	0.0165094	-0.149835	0.119068	0.208247
rs5987090	X	154379088	A	C	0.301167	-0.0144563	0.0340757	0.671389
rs145759397	X	154380581	G	A	0.0196674	0.131642	0.111607	0.238192
rs9698370	X	154383223	G	A	0.236489	0.00793503	0.0369234	0.829841
rs5945143	X	154383972	C	G	0.0349376	-0.113699	0.0828097	0.169748
rs17281405	X	154384957	C	T	0.014031	0.07073	0.127271	0.578385
rs137980470	X	154387324	G	A	0.014071	0.0740638	0.127132	0.560179
rs112984608	X	154391567	C	G	0.026623	-0.00791048	0.0927392	0.932024
rs141156270	X	154391877	T	C	0.0349376	-0.111299	0.0826942	0.178333
rs113038688	X	154395148	C	T	0.026623	-0.00791048	0.0927392	0.932024
rs193066893	X	154398027	C	T	0.0263831	-0.0121314	0.0931262	0.896354
rs111385623	X	154398951	C	T	0.026623	-0.00791048	0.0927392	0.932024
rs185110194	X	154399130	G	A	0.0348577	-0.114155	0.0827635	0.167805
rs111425838	X	154399260	T	C	0.026623	-0.00791048	0.0927392	0.932024
rs57565159	X	154399600	G	A	0.225776	0.0178802	0.0375401	0.633864
rs6642356	X	154402806	T	C	0.296011	-0.0053876	0.0342396	0.874969
rs145445059	X	154402807	G	A	0.0166294	-0.150804	0.118645	0.203712
rs146475142	X	154403109	C	A	0.0166294	-0.150804	0.118645	0.203712
rs140886310	X	154403130	T	C	0.0348577	-0.11749	0.0827974	0.155898
rs150160265	X	154403318	C	G	0.0348177	-0.119891	0.0828519	0.147884
rs146706474	X	154404206	T	G	0.042173	-0.15266	0.0752468	0.0424791
rs151216679	X	154404786	T	C	0.039055	-0.12158	0.0781336	0.119696
rs12010928	X	154404938	G	A	0.0388951	-0.128566	0.0784474	0.101237
rs6567793	X	154408041	G	A	0.306684	-0.0346462	0.0335501	0.301758
rs113820835	X	154408903	T	C	0.0625999	0.0875381	0.0634093	0.167425
rs145281006	X	154409135	C	G	0.0389751	-0.124476	0.0783071	0.111929
rs12400803	X	154410090	T	C	0.039095	-0.125624	0.0780876	0.107668
rs138864220	X	154410793	G	A	0.017189	-0.148861	0.117128	0.203756
rs150777034	X	154414604	G	A	0.0441318	0.0281005	0.0747661	0.707032
rs12400643	X	154414988	T	C	0.0313399	-0.0824846	0.0872331	0.34437
rs6642392	X	154416077	T	G	0.299568	-0.0310254	0.0337625	0.358132
rs5940457	X	154416463	G	A	0.039135	-0.12256	0.0781611	0.116871
rs3105274	X	154416937	G	A	0.299768	-0.0304569	0.0337418	0.366713
rs5940456	X	154418708	T	A	0.039015	-0.122	0.078146	0.118481
rs5983712	X	154418896	A	T	0.29653	-0.0278206	0.0338497	0.411142
rs581225	X	154419122	A	T	0.368764	-0.00772311	0.0322896	0.810964
rs181772442	X	154422071	A	C	0.0485289	-0.0838529	0.0711559	0.238621
rs495251	X	154422423	G	A	0.29637	-0.0269977	0.0338384	0.424963
rs6567813	X	154423133	C	T	0.26591	-0.0185539	0.0351724	0.597837
rs488312	X	154423899	C	G	0.305924	-0.0374253	0.0335811	0.265076
rs143478537	X	154424170	G	C	0.161697	0.0231151	0.0424936	0.586464
rs12397843	X	154426061	C	T	0.039055	-0.12811	0.0782487	0.101584
rs5940455	X	154426668	G	C	0.295971	-0.0280202	0.0338442	0.407717
rs5983644	X	154434658	C	T	0.266749	-0.0182557	0.0351194	0.603191
rs73641118	X	154437045	A	G	0.267029	-0.0180124	0.0351208	0.608044
rs73641119	X	154437056	T	C	0.266909	-0.0197519	0.0351292	0.573936
rs573189	X	154437617	T	C	0.382795	-0.0187834	0.032138	0.55891
rs573158	X	154437629	A	G	0.307163	-0.0388089	0.0335401	0.247237
rs11156600	X	154440161	T	C	0.282419	-0.0443807	0.034193	0.194305
rs148887531	X	154440581	C	A	0.0389751	-0.126617	0.0783423	0.106052
rs141799924	X	154441017	G	C	0.090702	0.0378064	0.0540182	0.484001
rs181704349	X	154442119	C	T	0.0923409	0.0260782	0.0536155	0.626689
rs499669	X	154442443	G	C	0.307043	-0.0373981	0.0335296	0.264689
rs5940453	X	154445759	C	T	0.0389751	-0.121357	0.0783152	0.12124
rs480210	X	154446014	T	C	0.372202	-0.0152622	0.0322979	0.636538
rs145700123	X	154446102	C	T	0.0388951	-0.120712	0.0784111	0.123688
rs113442958	X	154449083	C	G	0.0389751	-0.122304	0.0782034	0.117835
rs4893072	X	154451378	C	G	0.305205	-0.0382254	0.0335674	0.2548
rs112513213	X	154451522	C	T	0.26575	-0.0176362	0.0351597	0.615948
rs150847435	X	154452126	C	T	0.305205	-0.0382254	0.0335674	0.2548
rs35296872	X	154454087	A	G	0.267189	-0.0200875	0.0350834	0.566939
rs145472850	X	154454299	G	A	0.0389351	-0.117285	0.0783614	0.134467
rs73569697	X	154458814	G	A	0.26571	-0.0186241	0.0351632	0.596356
rs147300686	X	154460943	G	A	0.0388951	-0.120712	0.0784111	0.123688
rs5940367	X	154465842	A	T	0.0389351	-0.124785	0.0783648	0.111304
rs11887	X	154467457	C	T	0.306164	-0.0372235	0.0335513	0.267237
rs3599	X	154467737	T	C	0.0389751	-0.122304	0.0782034	0.117835
rs35943578	X	154468825	C	T	0.26575	-0.01765	0.0351531	0.615604
rs5940450	X	154473435	C	T	0.0389351	-0.124785	0.0783648	0.111304
rs73571105	X	154478027	C	T	0.26627	-0.0140858	0.0350867	0.688083
rs111443634	X	154478089	T	C	0.26639	-0.0135623	0.0350868	0.699099
rs112443809	X	154478253	C	T	0.26595	-0.0150141	0.0351146	0.668961
rs547447	X	154479421	C	T	0.26571	-0.0156213	0.0351338	0.656592
rs475025	X	154484937	A	G	0.26595	-0.0162901	0.0351341	0.642894
rs9887620	X	154485061	G	C	0.101015	0.00892809	0.0508952	0.860749
rs3120723	X	154485384	C	T	0.266469	-0.0144398	0.0350874	0.680678
rs3105275	X	154488432	G	A	0.266469	-0.0144398	0.0350874	0.680678
rs17052027	X	154488741	G	A	0.0394148	-0.116312	0.0777762	0.13479
rs5983697	X	154492424	C	T	0.200112	0.0116882	0.0387556	0.762967
rs543054	X	154493106	A	G	0.266509	-0.0142619	0.0350875	0.684401
rs573572	X	154494178	C	T	0.26579	-0.015767	0.0351397	0.653652
rs3105276	X	154495049	G	A	0.26571	-0.0162864	0.0351391	0.643017
rs113498291	X	154495308	T	A	0.0395747	-0.119543	0.0775543	0.123218
rs3105278	X	154495927	G	A	0.26579	-0.0161767	0.0351382	0.645249
rs523614	X	154496166	T	C	0.26579	-0.0161767	0.0351382	0.645249
rs485957	X	154497242	T	G	0.26579	-0.0161767	0.0351382	0.645249
rs3105279	X	154497666	A	C	0.306004	-0.0358447	0.0335361	0.285143
rs578365	X	154498348	T	C	0.26635	-0.0146394	0.0350912	0.676546
rs498535	X	154498524	A	G	0.26567	-0.0164362	0.0351437	0.640009
rs492622	X	154498668	C	T	0.26567	-0.0164362	0.0351437	0.640009
rs503202	X	154499056	C	T	0.270027	-0.015864	0.0349904	0.650273
rs496583	X	154499139	G	T	0.26567	-0.0164362	0.0351437	0.640009
rs524668	X	154499876	C	A	0.26567	-0.0164362	0.0351437	0.640009
rs527473	X	154500175	C	T	0.26579	-0.0161767	0.0351382	0.645249
rs536181	X	154500374	T	C	0.26579	-0.0161767	0.0351382	0.645249
rs557984	X	154500421	G	A	0.26579	-0.0161767	0.0351382	0.645249
rs5983694	X	154503045	G	T	0.26567	-0.0164362	0.0351437	0.640009
rs7891581	X	154503266	A	T	0.26579	-0.0161767	0.0351382	0.645249
rs3120733	X	154504066	A	C	0.26579	-0.0161767	0.0351382	0.645249
rs5940448	X	154504905	T	C	0.039015	-0.123631	0.078169	0.113743
rs525161	X	154505745	A	G	0.26579	-0.0161767	0.0351382	0.645249
rs559165	X	154507173	T	G	0.26579	-0.0161767	0.0351382	0.645249
rs515165	X	154508027	C	G	0.26579	-0.0161767	0.0351382	0.645249
rs544582	X	154508954	A	G	0.26591	-0.0173231	0.0351381	0.622013
rs3120732	X	154509719	T	C	0.26591	-0.0173231	0.0351381	0.622013
rs3120731	X	154509738	T	G	0.26591	-0.0173231	0.0351381	0.622013
rs812476	X	154512854	T	C	0.26595	-0.017934	0.0351324	0.609724
rs149934035	X	154513165	C	G	0.039015	-0.123631	0.078169	0.113743
rs497502	X	154513813	C	G	0.26583	-0.0171862	0.0351381	0.624768
rs499428	X	154514047	A	G	0.26595	-0.017934	0.0351324	0.609724
rs112944065	X	154514197	C	T	0.0584026	0.069153	0.0654251	0.29052
rs504984	X	154514666	T	C	0.26595	-0.017934	0.0351324	0.609724
rs507127	X	154514919	A	G	0.26595	-0.017934	0.0351324	0.609724
rs513441	X	154515619	A	G	0.305125	-0.0391854	0.0335668	0.243055
rs535869	X	154515705	C	T	0.26595	-0.017934	0.0351324	0.609724
rs572988	X	154517488	T	C	0.26595	-0.017934	0.0351324	0.609724
rs516396	X	154518759	T	C	0.26595	-0.017934	0.0351324	0.609724
rs519641	X	154519176	C	A	0.26595	-0.017934	0.0351324	0.609724
rs542899	X	154519309	A	T	0.26595	-0.017934	0.0351324	0.609724
rs4893113	X	154520877	C	T	0.306124	-0.0368787	0.0335327	0.271426
rs782769	X	154521614	G	A	0.26595	-0.017934	0.0351324	0.609724
rs61166524	X	154521831	A	G	0.26595	-0.017934	0.0351324	0.609724
rs113313431	X	154523008	G	T	0.0584826	0.0682121	0.0653757	0.296769
rs113286409	X	154524218	C	T	0.0513272	0.0796439	0.0693833	0.251017
rs533001	X	154524691	C	T	0.26595	-0.017934	0.0351324	0.609724
rs3120729	X	154526428	T	A	0.26595	-0.017934	0.0351324	0.609724
rs1032821	X	154527474	C	G	0.26595	-0.017934	0.0351324	0.609724
rs5983838	X	154534628	C	T	0.26559	-0.0171761	0.0351608	0.625196
rs1393999	X	154536274	G	T	0.26595	-0.017934	0.0351324	0.609724
rs12013168	X	154536836	C	T	0.26595	-0.017934	0.0351324	0.609724
rs513227	X	154539215	T	A	0.26595	-0.017934	0.0351324	0.609724
rs568396	X	154541603	C	G	0.26595	-0.017934	0.0351324	0.609724
rs506457	X	154542927	T	A	0.26595	-0.017934	0.0351324	0.609724
rs547724	X	154543125	T	G	0.306164	-0.0376497	0.0335338	0.261548
rs529965	X	154546292	G	A	0.26587	-0.0181217	0.0351328	0.605991
rs534490	X	154546764	G	A	0.26551	-0.015969	0.0351553	0.649656
rs481097	X	154550003	A	C	0.26587	-0.0181217	0.0351328	0.605991
rs537992	X	154550004	T	A	0.26587	-0.0181217	0.0351328	0.605991
rs111480822	X	154550013	T	C	0.0514071	0.0813734	0.0693372	0.240559
rs4320706	X	154550730	A	T	0.266429	-0.0165797	0.0350857	0.636537
rs145858078	X	154551505	C	T	0.039015	-0.123631	0.078169	0.113743
rs142799354	X	154551911	C	T	0.039015	-0.123631	0.078169	0.113743
rs7052359	X	154553751	T	C	0.306204	-0.0382145	0.0335342	0.254466
rs541080	X	154554695	G	A	0.26595	-0.017934	0.0351324	0.609724
rs524609	X	154555595	T	G	0.26595	-0.017934	0.0351324	0.609724
rs495736	X	154557053	T	A	0.26595	-0.017934	0.0351324	0.609724
rs496740	X	154557160	A	G	0.306204	-0.0382145	0.0335342	0.254466
rs5983764	X	154558908	T	C	0.26587	-0.0179695	0.0351413	0.609105
rs520145	X	154564940	G	C	0.26595	-0.017934	0.0351324	0.609724
rs28773194	X	154617179	T	C	0.306564	-0.0378865	0.0335294	0.258499
rs4131734	X	154622229	T	C	0.306564	-0.0389628	0.0335295	0.245217
rs139350609	X	154622696	A	C	0.0313799	-0.0869713	0.0872086	0.318629
rs72616496	X	154634970	C	T	0.306644	-0.0382531	0.0335418	0.254094
rs28503175	X	154647114	C	A	0.306604	-0.0386574	0.0335305	0.248951
rs28476526	X	154650337	G	A	0.306644	-0.0379801	0.033522	0.257218
rs150374347	X	154651617	T	C	0.0394947	-0.121639	0.0776968	0.117451
rs28850649	X	154660604	A	G	0.0394947	-0.121639	0.0776968	0.117451
rs28864804	X	154665095	A	G	0.306604	-0.0386574	0.0335305	0.248951
rs28848797	X	154665337	T	C	0.306604	-0.0386574	0.0335305	0.248951
rs28842206	X	154665968	A	G	0.306604	-0.0386574	0.0335305	0.248951
rs111704219	X	154667668	A	G	0.0713543	0.0458327	0.0589955	0.437227
rs28480480	X	154668066	A	T	0.306604	-0.0386574	0.0335305	0.248951
rs28810503	X	154670873	C	A	0.306604	-0.0386574	0.0335305	0.248951
rs28868612	X	154672755	G	A	0.039055	-0.126127	0.0781179	0.106402
rs28868939	X	154674374	G	A	0.039055	-0.126127	0.0781179	0.106402
rs28880039	X	154678628	C	G	0.306604	-0.0389707	0.0335338	0.245182
rs111448908	X	154682535	G	A	0.0583227	0.0724527	0.0654019	0.267945
rs5940475	X	154771728	T	C	0.0389751	-0.120726	0.0782208	0.122733
rs5940476	X	154775278	G	A	0.039055	-0.12573	0.0781225	0.107531
rs5940380	X	154777818	G	A	0.039055	-0.12573	0.0781225	0.107531
rs6642284	X	154778134	T	C	0.0400544	-0.116044	0.07711	0.132347
rs5940536	X	154821956	G	A	0.0394547	-0.119163	0.0777471	0.125349
rs5940540	X	154833182	T	C	0.039015	-0.123631	0.078169	0.113743
rs5940403	X	154835342	C	T	0.0394547	-0.119163	0.0777471	0.125349
rs5940542	X	154849234	G	A	0.0389751	-0.119576	0.0782151	0.126311
rs150201397	X	154850212	T	C	0.039015	-0.123631	0.078169	0.113743
rs140195596	X	154854338	A	G	0.0709546	0.0508514	0.0591793	0.390188
rs5940550	X	154864898	T	C	0.0389351	-0.116663	0.0782672	0.136074
rs111970912	X	154889816	C	A	0.0569635	0.0806147	0.0662157	0.223431

## Sheet: male
Additional file 1: Summary statistics of the Immunochip male XWAS. BP: position of the variant; OA: other allele; EA: effect allele; F: frequency of the effect allele; B: beta value, SE: standard error of the beta, P: P-value
RSID	CHR	BP	OA	EA	F	B	SE	P
rs17330993	X	2779749	C	T	0.0143023	-0.0947581	0.107813	0.37945
rs7877788	X	2975405	T	C	0.0354655	0.0575879	0.0675792	0.394128
rs7880892	X	3409337	T	C	0.272852	-0.0343012	0.0282819	0.225194
rs7058485	X	3410828	G	C	0.272746	-0.0331317	0.0282838	0.241437
rs5962262	X	3648286	T	C	0.420889	0.0437865	0.0256357	0.0876313
rs12687129	X	3649902	T	C	0.324678	0.0392358	0.0270322	0.146656
rs5962043	X	3971619	C	T	0.0451763	0.0451074	0.0605369	0.456198
rs5961518	X	4637705	A	G	0.351805	0.0116435	0.0264945	0.660324
rs5961523	X	4677652	G	A	0.277496	-0.00770812	0.0282686	0.785103
rs5961268	X	4679217	C	T	0.289001	-0.00655907	0.0279027	0.814155
rs6638512	X	5184702	C	T	0.499736	0	0.0253164	1
rs10081857	X	5201137	T	C	0.258866	-0.0172911	0.0289746	0.550662
rs5961715	X	5379481	C	T	0.418303	0.0151591	0.0257127	0.555488
rs12690058	X	5532604	C	T	0.205088	0.0214416	0.0312774	0.493009
rs3915296	X	7828738	T	C	0.296918	-0.022527	0.0277269	0.416527
rs5980246	X	7841948	T	C	0.272746	-0.0114254	0.0284345	0.687821
rs4830576	X	8285875	T	C	0.36273	0.0192148	0.0263122	0.46523
rs17335630	X	8310005	G	A	0.366424	0.0241655	0.0262571	0.357395
rs16985464	X	9320960	C	G	0.13954	-0.0224006	0.0365555	0.540019
rs2238857	X	9519898	C	T	0.309637	0.035941	0.0274039	0.189679
rs2405800	X	9575534	G	A	0.332911	-0.0084623	0.0268539	0.752668
rs2521582	X	9668985	G	A	0.177855	0	0.0331078	1
rs5933773	X	9835292	T	C	0.058898	-0.0788518	0.0542235	0.145891
rs4830663	X	9835862	G	A	0.0587925	-0.0809692	0.0543049	0.135959
rs16986350	X	11126378	C	T	0.0595313	0.00813719	0.053858	0.879908
rs5935094	X	11532401	T	G	0.0635423	-0.0205376	0.0514229	0.689608
rs1527109	X	11908790	G	A	0.078003	-0.0207555	0.0475464	0.662451
rs2091418	X	11938978	T	G	0.0772641	-0.0400708	0.0479572	0.403406
rs2579848	X	11949259	C	T	0.0768419	-0.0431637	0.0480799	0.369319
rs1231512	X	11970174	C	T	0.0773696	-0.0367668	0.0478853	0.4426
rs144245596	X	12115404	C	A	0.0194216	-0.161327	0.0962061	0.0935633
rs2177932	X	12117567	T	C	0.0299768	-0.0440613	0.0754498	0.559233
rs6639143	X	12118277	T	C	0.0299768	-0.0440613	0.0754498	0.559233
rs5979510	X	12118371	T	A	0.0305045	-0.0442379	0.0748701	0.554612
rs72612867	X	12118488	A	T	0.0301879	-0.037916	0.0752251	0.614237
rs6640890	X	12119257	T	C	0.0301879	-0.037916	0.0752251	0.614237
rs2030876	X	12119813	A	T	0.0299768	-0.0440613	0.0754498	0.559233
rs2407670	X	12120416	T	G	0.0518261	-0.0825065	0.0588434	0.160875
rs1405446	X	12121000	A	C	0.314862	0.023801	0.0272548	0.38251
rs6640891	X	12121921	T	C	0.0324045	-0.033393	0.072944	0.647103
rs2204575	X	12124104	C	G	0.0321934	-0.0391549	0.073141	0.592418
rs2407671	X	12124675	C	T	0.0299768	-0.0440613	0.0754498	0.559233
rs6639145	X	12125529	A	G	0.0322989	-0.0325012	0.0729646	0.656003
rs6640893	X	12125606	A	T	0.0301879	-0.037916	0.0752251	0.614237
rs146438209	X	12130622	G	A	0.0194216	-0.161327	0.0962061	0.0935633
rs146456304	X	12133916	A	T	0.0195271	-0.170467	0.0959952	0.0757679
rs1405447	X	12133956	C	T	0.0496095	-0.096362	0.0599949	0.108237
rs6640901	X	12136870	A	G	0.0328267	-0.0433466	0.0727489	0.551283
rs1405449	X	12137162	G	A	0.216171	0.0133008	0.0308802	0.666669
rs6640902	X	12137317	C	T	0.0305045	-0.0468383	0.0750489	0.532559
rs1011284	X	12138482	G	A	0.0301879	-0.0483764	0.0753467	0.52084
rs857354	X	12140336	A	T	0.271269	-0.00526676	0.0289489	0.855635
rs857355	X	12140848	G	A	0.265041	-0.00998263	0.029187	0.732334
rs857356	X	12141542	T	C	0.264936	-0.00896176	0.0291919	0.758847
rs144813468	X	12141827	A	G	0.0195271	-0.170467	0.0959952	0.0757679
rs4830758	X	12142734	A	C	0.03346	-0.0441707	0.0722119	0.540748
rs708466	X	12143546	G	A	0.236964	0.00433456	0.0299107	0.884776
rs147538929	X	12144935	T	G	0.0195271	-0.170467	0.0959952	0.0757679
rs143575871	X	12147019	G	A	0.0195271	-0.170467	0.0959952	0.0757679
rs6639149	X	12147792	C	G	0.030399	-0.0429727	0.0750529	0.566939
rs6640904	X	12150217	C	T	0.0301879	-0.0474759	0.0753721	0.528769
rs6640905	X	12150743	C	T	0.0307156	-0.0476007	0.0747926	0.524492
rs4361928	X	12150879	C	T	0.0307156	-0.0476007	0.0747926	0.524492
rs857343	X	12151490	G	C	0.269263	-0.00863131	0.0289925	0.765925
rs857344	X	12151568	C	G	0.270002	-0.0073501	0.0289715	0.799726
rs142156944	X	12151666	C	T	0.0195271	-0.170467	0.0959952	0.0757679
rs144199284	X	12152010	G	A	0.0195271	-0.170467	0.0959952	0.0757679
rs857345	X	12152086	G	A	0.270002	-0.0073501	0.0289715	0.799726
rs6639150	X	12155686	G	T	0.0327211	-0.0398121	0.0728827	0.584895
rs72612868	X	12156099	C	T	0.0327211	-0.0398121	0.0728827	0.584895
rs17281320	X	12157443	G	T	0.0302934	-0.0440694	0.0752244	0.557984
rs6640909	X	12159757	C	T	0.0300823	-0.0446203	0.0754959	0.554501
rs146876266	X	12159795	C	T	0.019316	-0.178821	0.0969105	0.0650057
rs5979515	X	12160343	G	A	0.262719	-0.00758664	0.0292078	0.795058
rs17327990	X	12160566	G	A	0.0301879	-0.0492618	0.0755196	0.514204
rs183637480	X	12160922	T	C	0.0194216	-0.182596	0.0967243	0.0590534
rs5978486	X	12161432	G	T	0.0194216	-0.182596	0.0967243	0.0590534
rs5978488	X	12164356	G	A	0.0194216	-0.182596	0.0967243	0.0590534
rs6639151	X	12164420	T	G	0.0301879	-0.0492618	0.0755196	0.514204
rs72612870	X	12168781	A	G	0.0308212	-0.0546642	0.0750556	0.46642
rs6530484	X	12168969	T	G	0.268419	0.00265063	0.0290247	0.927236
rs6640911	X	12169452	G	A	0.0301879	-0.0492618	0.0755196	0.514204
rs145788700	X	12169754	G	A	0.0194216	-0.182596	0.0967243	0.0590534
rs16986785	X	12175653	G	A	0.34505	0.0483535	0.0266948	0.0700878
rs10521622	X	12175875	T	G	0.0326156	-0.0457695	0.073125	0.531375
rs5979525	X	12175910	C	T	0.344839	0.0483369	0.0266987	0.0702248
rs5979527	X	12176815	C	T	0.0194216	-0.182596	0.0967243	0.0590534
rs4141343	X	12177055	G	T	0.0320878	-0.0426208	0.0734989	0.561993
rs6639152	X	12178606	G	C	0.0321934	-0.0449187	0.0734538	0.540853
rs6640914	X	12180243	C	T	0.241925	0.0178011	0.0299177	0.551841
rs6640917	X	12182053	C	T	0.0297657	-0.0461737	0.0758969	0.542939
rs16986794	X	12185618	G	C	0.0194216	-0.182596	0.0967243	0.0590534
rs16986795	X	12185652	C	G	0.0194216	-0.182596	0.0967243	0.0590534
rs4830763	X	12185725	T	G	0.0297657	-0.0461737	0.0758969	0.542939
rs7051987	X	12186030	G	A	0.0194216	-0.182596	0.0967243	0.0590534
rs6640922	X	12186040	A	G	0.0320878	-0.0426208	0.0734989	0.561993
rs2214178	X	12186446	G	A	0.0320878	-0.0426208	0.0734989	0.561993
rs5979530	X	12186598	A	G	0.0194216	-0.182596	0.0967243	0.0590534
rs149736626	X	12187012	G	T	0.0194216	-0.182596	0.0967243	0.0590534
rs12689819	X	12187679	A	G	0.0320878	-0.0426208	0.0734989	0.561993
rs12689825	X	12187713	A	G	0.0320878	-0.0426208	0.0734989	0.561993
rs5935252	X	12188149	G	A	0.344416	0.047754	0.0267103	0.0738007
rs6640924	X	12188528	C	T	0.0297657	-0.0461737	0.0758969	0.542939
rs7050560	X	12188809	A	G	0.0194216	-0.182596	0.0967243	0.0590534
rs55727510	X	12188979	C	T	0.344311	0.0489009	0.0267119	0.0671491
rs2074054	X	12189103	A	G	0.0297657	-0.0461737	0.0758969	0.542939
rs16998904	X	12190583	A	T	0.0196327	-0.180052	0.0960936	0.06097
rs6639153	X	12191232	G	A	0.0297657	-0.0461737	0.0758969	0.542939
rs2078607	X	12191699	C	T	0.0302934	-0.0478431	0.0754902	0.526233
rs4830764	X	12191965	G	T	0.26483	-0.00165883	0.0291411	0.954606
rs67929328	X	12192429	A	G	0.342939	0.0489366	0.026735	0.0671854
rs6640926	X	12193622	A	G	0.0515094	-0.0965933	0.0592217	0.102881
rs6640927	X	12194054	T	G	0.0327211	-0.0474824	0.0730879	0.515911
rs6639154	X	12194642	T	C	0.0326156	-0.045392	0.0731275	0.534781
rs12558224	X	12195020	G	A	0.342516	0.0496806	0.0267412	0.063193
rs6640928	X	12195624	C	T	0.0520372	-0.0977428	0.0590576	0.0979158
rs4292892	X	12196125	A	G	0.0519316	-0.0964369	0.0590732	0.102575
rs6639156	X	12196470	G	A	0.0519316	-0.0964369	0.0590732	0.102575
rs11798495	X	12196880	G	C	0.449441	-0.0616911	0.0254968	0.0155391
rs12837582	X	12198573	G	A	0.205615	0.0326077	0.0313575	0.298401
rs12840160	X	12198953	C	T	0.205615	0.0326077	0.0313575	0.298401
rs67080639	X	12199234	A	G	0.342939	0.0480624	0.0267351	0.0722204
rs16998911	X	12200864	T	C	0.343677	0.0471652	0.0267215	0.0775528
rs141031042	X	12200957	C	T	0.019316	-0.178821	0.0969105	0.0650057
rs111963918	X	12203152	A	G	0.343255	0.0481186	0.0267295	0.0718286
rs5935255	X	12208991	G	A	0.343466	0.0481789	0.026726	0.0714357
rs66538107	X	12210174	T	C	0.343361	0.0464524	0.0267291	0.0822291
rs5935258	X	12211551	G	A	0.342833	0.0471292	0.0267385	0.0779683
rs35868112	X	12213333	C	T	0.342622	0.0476224	0.0267408	0.0749312
rs5935260	X	12215350	G	A	0.343044	0.0465365	0.0267346	0.0817386
rs5935261	X	12215353	A	T	0.343044	0.0465365	0.0267346	0.0817386
rs7057662	X	12216705	C	A	0.251636	0.0288021	0.0291931	0.323836
rs6530496	X	12282226	G	T	0.137745	-0.0478993	0.0371219	0.196939
rs6639169	X	12283222	T	C	0.139751	-0.0463404	0.0368586	0.208664
rs6640951	X	12283601	T	C	0.139645	-0.0469865	0.0368758	0.202598
rs7473658	X	12285098	G	A	0.139329	-0.0478557	0.0369156	0.194854
rs2407772	X	12285312	A	G	0.139434	-0.0480724	0.0369109	0.192783
rs6640952	X	12291837	C	T	0.136795	-0.0512507	0.0372344	0.168687
rs6640954	X	12293085	G	A	0.137534	-0.051878	0.0371529	0.162613
rs73632674	X	12297034	A	T	0.137429	-0.0467183	0.0371314	0.208323
rs4518828	X	12298700	G	C	0.137957	-0.0509717	0.0370896	0.169353
rs6639171	X	12303098	C	T	0.137851	-0.0517244	0.037117	0.163454
rs7061724	X	12305608	A	G	0.351277	-0.0125067	0.0266167	0.638439
rs4433334	X	12309214	T	A	0.13954	-0.0449892	0.0368971	0.222725
rs6530551	X	12672743	T	C	0.200021	-0.00702677	0.0320068	0.82623
rs6639208	X	12673081	T	A	0.19791	-0.00711262	0.0321365	0.824839
rs6639209	X	12673082	C	A	0.19791	-0.00711262	0.0321365	0.824839
rs6639210	X	12674119	T	C	0.201077	-0.00859796	0.0319458	0.78782
rs4294357	X	12675012	C	G	0.201288	-0.0080965	0.031932	0.79984
rs4830790	X	12688057	T	G	0.197171	-0.0166163	0.032162	0.605405
rs5979709	X	12696149	A	G	0.221343	-0.034357	0.030864	0.265633
rs2239489	X	12821894	C	T	0.13099	-0.00361988	0.0378298	0.923768
rs5935420	X	12866938	G	C	0.311062	0.0336682	0.0273018	0.217506
rs7884128	X	12868006	C	T	0.175322	0.0297289	0.0331572	0.36993
rs5935421	X	12868147	C	T	0.175111	0.0282263	0.0331893	0.395066
rs5935422	X	12868148	A	G	0.175427	0.0289152	0.033154	0.383127
rs5934044	X	12868434	T	C	0.175533	0.0297112	0.0331474	0.370073
rs5934045	X	12868521	G	A	0.175427	0.0304364	0.0331558	0.358629
rs6639230	X	12868703	G	A	0.0651256	-0.00309111	0.0508455	0.951523
rs144339720	X	12868799	G	A	0.0550982	-0.0194578	0.055741	0.727033
rs5935423	X	12868914	T	C	0.175955	0.0280116	0.0331102	0.397547
rs5934046	X	12868992	C	T	0.175533	0.0297112	0.0331474	0.370073
rs6641123	X	12869156	A	T	0.064809	0	0.0509951	1
rs111388613	X	12869173	G	C	0.312328	0.0344114	0.0272706	0.207003
rs6641124	X	12869348	A	G	0.175744	0.0295246	0.0331257	0.372774
rs140393376	X	12869742	G	T	0.108191	0.0501328	0.040541	0.216238
rs6639231	X	12869984	T	C	0.175639	0.0316816	0.0331381	0.339048
rs1266325	X	12870206	C	T	0.0663922	0.0501238	0.0503384	0.319378
rs6639232	X	12870213	C	T	0.175427	0.0304364	0.0331558	0.358629
rs1266326	X	12870361	G	A	0.0666033	0.047432	0.0502706	0.345407
rs5935424	X	12870897	T	C	0.175427	0.0304364	0.0331558	0.358629
rs5935425	X	12870928	A	T	0.175427	0.0304364	0.0331558	0.358629
rs5935426	X	12871071	T	A	0.175427	0.0304364	0.0331558	0.358629
rs5935427	X	12871080	C	T	0.175427	0.0304364	0.0331558	0.358629
rs5935428	X	12871156	A	G	0.175427	0.0283174	0.0331604	0.393132
rs5935429	X	12871165	C	A	0.175322	0.0294518	0.0331689	0.374576
rs5935430	X	12871238	T	C	0.175322	0.0294518	0.0331689	0.374576
rs62589450	X	12871369	A	T	0.064809	0	0.0509951	1
rs6530583	X	12871671	C	A	0.175322	0.0294518	0.0331689	0.374576
rs1266327	X	12871694	C	G	0.243614	0.0355638	0.0294042	0.226477
rs12556920	X	12872206	G	C	0.31254	0.0335351	0.0272645	0.218701
rs5935431	X	12872244	C	G	0.109035	0.0483121	0.0403882	0.23162
rs1266328	X	12872419	C	T	0.242559	0.0381368	0.0294329	0.195072
rs1266329	X	12872429	G	A	0.434874	-0.0597404	0.0255931	0.019583
rs62589455	X	12872556	C	T	0.0653367	-0.00628259	0.0507874	0.90155
rs185640980	X	12872791	T	C	0.0151995	0.157044	0.101413	0.12149
rs6530584	X	12873044	C	T	0.108191	0.0543673	0.0404677	0.179118
rs6639233	X	12873161	A	C	0.170889	0.0328431	0.0334473	0.326131
rs2897826	X	12873411	G	A	0.0610091	-0.00719146	0.0523462	0.890728
rs2407990	X	12873545	G	C	0.17205	0.0253668	0.0334067	0.447655
rs112932659	X	12873952	A	G	0.19886	0.0054613	0.0319094	0.864105
rs1266330	X	12874358	T	C	0.243931	-0.0803175	0.0295809	0.006624
rs2699995	X	12875371	A	G	0.244459	-0.0816773	0.0295692	0.00574062
rs2699996	X	12875942	C	G	0.0666033	0.0484804	0.0502877	0.335016
rs6641129	X	12876083	C	T	0.0621701	-0.00388931	0.0519222	0.940289
rs12843803	X	12876318	T	G	0.300401	0.0350952	0.0275503	0.202713
rs5978590	X	12876326	T	C	0.0666033	0.0484804	0.0502877	0.335016
rs5935432	X	12876333	G	A	0.105235	0.0524264	0.040998	0.200984
rs112564035	X	12877785	G	C	0.199071	0.0107436	0.0318726	0.736057
rs143996738	X	12880774	C	T	0.104391	0.0563176	0.0411237	0.170852
rs62590461	X	12881361	T	C	0.0625924	-0.0113892	0.0517773	0.825898
rs138988440	X	12883480	A	G	0.0873971	-0.0351825	0.0452549	0.436905
rs2897827	X	12883546	C	T	0.0622757	-0.00678775	0.0519376	0.89602
rs5935436	X	12883891	C	T	0.112096	0.0272819	0.0399803	0.494997
rs2302267	X	12885578	T	G	0.0628035	-0.00915251	0.0516043	0.859226
rs5741880	X	12887416	G	T	0.109563	0.024364	0.0403851	0.546315
rs1634323	X	12888127	A	G	0.0937302	0.0195971	0.043366	0.651342
rs179022	X	12888567	A	C	0.44828	0.0194747	0.0254382	0.443933
rs1731477	X	12889246	A	T	0.0877137	0.0433245	0.0445261	0.330546
rs1731478	X	12889666	C	T	0.0854972	0.0388265	0.0450299	0.388557
rs5743733	X	12889708	C	G	0.092358	0.0240873	0.0435806	0.580465
rs179021	X	12889763	T	G	0.202449	0.0108262	0.0316331	0.732169
rs179020	X	12889857	G	A	0.235487	-0.0669413	0.0298721	0.0250305
rs179019	X	12889969	C	A	0.23517	-0.0672838	0.0298845	0.0243563
rs1634322	X	12890027	T	A	0.178172	0.0319515	0.032987	0.332741
rs179018	X	12890150	T	C	0.211315	0.022564	0.031124	0.46847
rs1731479	X	12890453	C	T	0.177327	0.03619	0.0330205	0.273085
rs5743740	X	12891960	A	G	0.0612202	-0.0183463	0.0522703	0.725596
rs192843990	X	12892305	G	A	0.0515094	-0.0465012	0.057871	0.421667
rs1638594	X	12892394	G	A	0.0863416	0.0445496	0.0448346	0.320396
rs148570346	X	12893724	C	T	0.044543	-0.0472782	0.0626512	0.450474
rs179017	X	12893793	A	C	0.0853916	-0.0479488	0.0457976	0.295112
rs179016	X	12894442	G	C	0.362149	0.0297964	0.0263038	0.257306
rs1638595	X	12895292	G	A	0.0873971	0.0522726	0.0445273	0.240417
rs1634321	X	12895325	A	T	0.0873971	0.0522726	0.0445273	0.240417
rs1638596	X	12896110	T	C	0.0863416	0.0495817	0.0448322	0.268753
rs1638597	X	12896661	G	T	0.0875026	0.0544068	0.0444984	0.221455
rs1634320	X	12897021	C	T	0.0863416	0.0471713	0.0448164	0.292549
rs1620233	X	12898016	C	T	0.0882415	0.0501454	0.0443069	0.257729
rs141988820	X	12898916	C	T	0.0439096	-0.0308348	0.0629053	0.624008
rs5743765	X	12899271	G	C	0.0618535	-0.0152098	0.0520907	0.770296
rs179014	X	12899765	G	A	0.224193	-0.0688023	0.0304184	0.0237057
rs179013	X	12901471	G	A	0.206988	0.00434635	0.0314012	0.889914
rs179012	X	12901562	G	A	0.287524	0	0.0280432	1
rs179011	X	12901960	G	T	0.21121	0.0127021	0.031145	0.683392
rs179010	X	12902885	C	T	0.316973	-0.0320844	0.0272699	0.239374
rs1634319	X	12903035	T	C	0.0721976	-0.0294821	0.0493391	0.550146
rs179009	X	12903480	A	G	0.214165	0	0.0309783	1
rs179008	X	12903659	A	T	0.210893	0.00863463	0.0311479	0.781616
rs864058	X	12906030	G	A	0.0859194	-0.0465536	0.0456287	0.3076
rs3853839	X	12907658	C	G	0.185244	0.0257674	0.0329884	0.434741
rs850633	X	12908782	G	A	0.0887693	-0.0407839	0.0448688	0.363371
rs1634318	X	12909478	A	G	0.136479	-0.0166569	0.0369488	0.652126
rs1616583	X	12909482	C	G	0.136479	-0.0166569	0.0369488	0.652126
rs850632	X	12909566	A	G	0.318556	0.0103169	0.0273568	0.706081
rs179007	X	12910322	A	G	0.227254	0.0120332	0.0303434	0.691686
rs179006	X	12910521	G	A	0.209943	0.0251088	0.0311499	0.420206
rs143235992	X	12911605	C	A	0.0150939	0.0174274	0.1044	0.867426
rs179005	X	12911818	T	A	0.147245	-0.0461404	0.035808	0.197554
rs179004	X	12913694	C	G	0.32035	-0.0226384	0.0272843	0.406695
rs1634317	X	12913810	T	C	0.319928	-0.0217841	0.0272944	0.424804
rs1634316	X	12913812	A	G	0.320034	-0.0215139	0.0272924	0.430536
rs179003	X	12913941	T	G	0.216276	0	0.0308808	1
rs7880646	X	12914250	T	C	0.012719	-0.127895	0.115614	0.268633
rs7884668	X	12914775	T	C	0.0128246	-0.134884	0.11514	0.241405
rs179002	X	12915015	A	C	0.172366	0.0410823	0.0335542	0.220818
rs179001	X	12915100	G	C	0.217437	0	0.0308124	1
rs179000	X	12915902	C	T	0.22947	-0.00646254	0.0302442	0.830797
rs3863535	X	12916028	C	T	0.318345	-0.0233736	0.0273273	0.392374
rs1974495	X	12916031	G	T	0.22947	-0.00646254	0.0302442	0.830797
rs10126552	X	12916032	T	C	0.0111885	-0.117251	0.12219	0.337269
rs178999	X	12916457	G	A	0.0534093	0.0720564	0.0565922	0.202927
rs178998	X	12917787	C	T	0.387904	-0.0203134	0.0260742	0.435944
rs4830478	X	12918288	G	A	0.229365	0.0268388	0.0303181	0.376026
rs178997	X	12918911	C	T	0.161811	-0.0672786	0.0345762	0.0516784
rs178996	X	12920399	T	G	0.161178	-0.0723417	0.0346602	0.0368729
rs6641138	X	12920489	C	T	0.272852	0.0149976	0.028583	0.599789
rs178995	X	12920586	A	G	0.161178	-0.0723417	0.0346602	0.0368729
rs178994	X	12920700	T	G	0.103547	-0.00460384	0.0415695	0.911814
rs41297295	X	12921373	G	A	0.0336711	-0.1541	0.0717816	0.0318098
rs178993	X	12921877	C	A	0.241398	-0.0284754	0.0296282	0.336508
rs3761621	X	12922010	G	C	0.242347	-0.0279589	0.0295963	0.344826
rs3761622	X	12922051	C	A	0.306101	-0.00784283	0.0276092	0.77636
rs3761624	X	12923681	A	G	0.270319	0.012031	0.0286584	0.674626
rs5741883	X	12924221	C	T	0.241925	-0.0252026	0.0295848	0.394282
rs3764879	X	12924697	C	G	0.270635	0.00679024	0.0286639	0.812741
rs5744043	X	12924747	T	C	0.0337767	-0.145907	0.0715852	0.0415274
rs3764880	X	12924826	A	G	0.271058	0.00702992	0.0286483	0.806157
rs145549422	X	12925363	T	C	0.0336711	-0.14445	0.0716514	0.0437988
rs141319839	X	12925437	C	G	0.0335655	-0.147317	0.0718259	0.0402641
rs138011053	X	12925542	A	G	0.0336711	-0.148774	0.0717597	0.0381515
rs143006523	X	12925809	C	T	0.0337767	-0.145907	0.0715852	0.0415274
rs113794666	X	12925937	C	T	0.167722	-0.0751969	0.0340928	0.027408
rs140072246	X	12927047	G	A	0.0346211	-0.155755	0.0709018	0.028037
rs143598634	X	12927140	C	T	0.0336711	-0.158432	0.0719481	0.0276636
rs2109134	X	12927186	A	T	0.0820139	0.0479921	0.0460081	0.296891
rs4830805	X	12927759	G	A	0.247731	0.020814	0.0294744	0.480081
rs1548731	X	12927947	C	T	0.270108	-0.0468572	0.0286504	0.101948
rs3827469	X	12930303	A	G	0.191366	-0.00661	0.032488	0.838776
rs4830808	X	12932334	C	T	0.189888	-0.00468061	0.0325349	0.885608
rs1013150	X	12932441	G	A	0.203399	-0.067454	0.0315705	0.0326295
rs5744054	X	12932721	A	T	0.0459151	-0.0927836	0.0613935	0.130714
rs5744055	X	12932833	A	G	0.156956	-0.0483716	0.0348388	0.165003
rs5744057	X	12933360	C	T	0.15685	-0.0491582	0.0348548	0.15843
rs149718249	X	12934638	G	A	0.0220604	0.202552	0.0844302	0.016438
rs5744067	X	12934973	T	C	0.189571	-0.00424839	0.0325391	0.896121
rs5744068	X	12935058	C	T	0.156428	-0.0497982	0.0348947	0.153552
rs146878112	X	12935615	C	T	0.0165717	0.0378354	0.0975076	0.697997
rs56194919	X	12937234	C	T	0.0150939	0.0644361	0.103687	0.534306
rs2159377	X	12937513	C	T	0.183977	-0.00148965	0.0329155	0.963903
rs5744083	X	12939406	A	G	0.0119274	0.0729368	0.113241	0.519521
rs5744086	X	12940375	C	T	0.0455985	-0.10751	0.0616396	0.0811297
rs5744088	X	12940564	G	C	0.155689	-0.0439539	0.034949	0.208516
rs62590554	X	12941538	A	G	0.15685	-0.0409214	0.0348291	0.240027
rs16987224	X	12942210	C	G	0.156323	-0.0446418	0.0348873	0.200686
rs112664771	X	12943671	C	T	0.0454929	-0.108107	0.0616766	0.0796354
rs149150348	X	12947309	T	C	0.0448596	-0.116037	0.062327	0.0626394
rs9781405	X	12947314	A	G	0.0461262	-0.120514	0.0613861	0.0496221
rs12382299	X	12947394	C	G	0.316234	-0.00201307	0.0272894	0.941195
rs5979768	X	12949291	G	C	0.145662	-0.0620937	0.035956	0.0841796
rs73449637	X	12949357	G	A	0.0499261	-0.0969904	0.0593065	0.101963
rs9780736	X	12949438	G	A	0.255225	-0.0375045	0.0290269	0.196335
rs143530090	X	12950004	T	C	0.0151995	0.0714188	0.103153	0.488712
rs73184211	X	12950181	T	G	0.111357	0.00206863	0.040083	0.95884
rs62590558	X	12950885	C	T	0.255647	-0.0375149	0.0290065	0.195898
rs11095593	X	12952580	T	C	0.211315	-0.00908445	0.0312511	0.771287
rs111439529	X	12954015	C	T	0.0379987	-0.0850137	0.0674691	0.207655
rs12385439	X	12954383	A	C	0.210576	-0.00396128	0.0312515	0.899134
rs12558129	X	12955017	G	A	0.165717	-0.0689474	0.0341635	0.0435748
rs4830818	X	12956292	G	A	0.358982	-0.0179689	0.0264271	0.496542
rs149403210	X	12956462	G	T	0.037471	-0.0896155	0.068219	0.188966
rs1483189	X	12957761	G	C	0.165717	-0.0689474	0.0341635	0.0435748
rs149040502	X	12958177	C	G	0.165611	-0.0690453	0.034166	0.0432924
rs5934059	X	12958249	C	G	0.359405	-0.0170773	0.0264196	0.518029
rs12010935	X	12958317	A	G	0.165717	-0.0784539	0.0341964	0.0217781
rs9778691	X	12959084	G	A	0.35761	-0.00874398	0.0264383	0.740847
rs139649511	X	12959403	G	A	0.0381043	-0.0553881	0.0671751	0.409637
rs62591166	X	12959885	C	T	0.247203	-0.00841652	0.0294867	0.775311
rs58729611	X	12961203	G	A	0.246464	-0.0114695	0.0295319	0.697738
rs147425968	X	12961260	A	G	0.275491	-0.0594971	0.0283903	0.0361105
rs4830816	X	12961663	A	G	0.247942	-0.0110037	0.0294682	0.708843
rs28875245	X	12962417	C	T	0.109141	0.0030019	0.0404292	0.940811
rs5935469	X	12963439	G	C	0.300401	0.00481753	0.0277192	0.862025
rs11795512	X	12963592	G	A	0.105024	-0.0251897	0.0412026	0.540961
rs73184217	X	12963823	A	G	0.147878	-0.0247525	0.0357308	0.488467
rs58327940	X	12963830	A	C	0.380198	0.0650435	0.0260819	0.0126377
rs12387965	X	12964253	T	C	0.471712	-0.0533687	0.0253916	0.0355687
rs150555180	X	12964658	T	C	0.0161495	0.0272378	0.097793	0.78061
rs111634690	X	12964728	G	T	0.182605	-0.091861	0.0329689	0.00533155
rs5935462	X	12964829	C	T	0.471079	-0.0525986	0.0253933	0.0383255
rs62591209	X	12965229	C	T	0.137534	0.00348229	0.0369041	0.924823
rs189225742	X	12965748	C	T	0.0194216	-0.0558261	0.0922304	0.544987
rs12009434	X	12966001	G	A	0.321617	-0.0723593	0.0272116	0.00783418
rs5979784	X	12966375	A	C	0.321617	-0.0753593	0.0272244	0.00563883
rs113500987	X	12967594	A	G	0.1711	-0.0927271	0.0338351	0.00613344
rs1947953	X	12967890	T	G	0.30209	0	0.0276615	1
rs145930792	X	12968428	C	G	0.0245936	0.0624457	0.0815922	0.44407
rs11798034	X	12968476	G	A	0.102597	-0.0328813	0.0416766	0.430135
rs882814	X	12968647	C	T	0.278657	-0.0123458	0.0283343	0.663039
rs11798269	X	12969097	C	T	0.0375765	-0.0351857	0.067208	0.600603
rs883812	X	12969224	A	G	0.286363	-0.0106855	0.028089	0.703638
rs147886329	X	12969404	G	A	0.0548871	-0.038283	0.0556267	0.491319
rs112133302	X	12970316	G	C	0.149145	-0.0161947	0.0356353	0.6495
rs9284568	X	12971042	G	A	0.269052	-0.0374567	0.0286453	0.191008
rs5979785	X	12971524	T	C	0.271585	-0.029697	0.028544	0.298157
rs55733629	X	12972150	C	T	0.0611146	-0.0613528	0.0528503	0.245691
rs73184223	X	12972695	G	C	0.0996411	-0.033408	0.042184	0.428384
rs936666	X	12974606	T	C	0.204665	-0.0503297	0.0316201	0.111452
rs9284569	X	12976535	C	T	0.203927	-0.0508203	0.0316389	0.108217
rs9698867	X	12976995	C	A	0.440996	-0.088699	0.0255761	0.000524259
rs66475331	X	12978836	C	T	0.426641	0.0750094	0.0256139	0.00340641
rs9779120	X	12979436	C	T	0.202765	-0.049191	0.0317052	0.120779
rs5934061	X	12980149	C	G	0.236859	-0.0716601	0.0298889	0.0165054
rs1483188	X	12980188	C	T	0.440574	-0.0853702	0.0255676	0.000840785
rs139302562	X	12981510	T	C	0.44068	-0.0835424	0.0255637	0.00108305
rs5979776	X	12982874	T	C	0.443213	-0.0799743	0.025539	0.00173937
rs5979777	X	12982992	G	C	0.443213	-0.0799743	0.025539	0.00173937
rs12840058	X	12983030	T	C	0.421258	0.0719227	0.0256611	0.00506627
rs149519588	X	12983093	C	T	0.0735698	-0.0870022	0.0490671	0.0762075
rs5979778	X	12983303	A	G	0.424741	0.0678006	0.0256271	0.00815313
rs5979779	X	12983919	C	T	0.437302	-0.0732627	0.0255762	0.00417683
rs5978599	X	12983939	G	A	0.437935	-0.0762425	0.0255729	0.00286958
rs5979780	X	12984793	T	C	0.438147	-0.0774234	0.0255749	0.00246737
rs9698885	X	12985945	T	C	0.470234	-0.0457318	0.0253812	0.0715773
rs9698887	X	12986017	G	C	0.470234	-0.0457318	0.0253812	0.0715773
rs11095598	X	12986773	A	T	0.228837	-0.0590531	0.030191	0.0504676
rs150478669	X	12986831	C	G	0.0235381	0.00810843	0.0825845	0.921787
rs9284570	X	12986953	A	G	0.470551	-0.0467419	0.0253831	0.0655547
rs11095599	X	12987376	T	C	0.470657	-0.0482797	0.0253848	0.057182
rs5934056	X	12988680	C	T	0.232109	-0.0602094	0.0300591	0.0451735
rs1483192	X	12989428	G	A	0.471712	-0.0469439	0.0253782	0.0643465
rs189770500	X	12989613	C	G	0.0455985	-0.0107928	0.061105	0.859802
rs73184235	X	12989700	C	T	0.124129	-0.0431645	0.0384057	0.261053
rs936668	X	12992007	C	A	0.369643	-0.0215268	0.0262201	0.411643
rs75112573	X	12992884	T	A	0.13669	-0.0266576	0.0367194	0.46785
rs41311479	X	12993286	C	T	0.136057	-0.0298426	0.0368283	0.417757
rs115781169	X	12993511	C	T	0.206671	-0.0542933	0.031353	0.0833303
rs955279	X	12994250	G	A	0.408381	0.0650736	0.0257669	0.0115545
rs1057185	X	12995214	C	T	0.0564703	-0.0356604	0.0547847	0.515099
rs35474586	X	12995343	C	G	0.120013	-0.0173942	0.0387361	0.653399
rs36021091	X	12995544	A	G	0.120646	-0.0185929	0.0386546	0.630515
rs12690381	X	12996312	T	C	0.245831	-0.00692702	0.029493	0.81431
rs17256102	X	12996386	A	G	0.0175216	-0.0908817	0.0974612	0.351083
rs73184236	X	12996475	A	G	0.119907	-0.0173143	0.0387389	0.654911
rs1483190	X	12997437	G	C	0.21311	-0.0520084	0.0310381	0.0938105
rs12384013	X	12997759	G	A	0.45894	-0.0424793	0.0254447	0.0950231
rs5935459	X	12997806	A	G	0.458518	-0.039914	0.0254475	0.116768
rs145745825	X	12998193	C	T	0.0461262	-0.0508488	0.0613877	0.407488
rs5935460	X	12998254	C	T	0.210365	-0.0577763	0.0312002	0.0640552
rs12558724	X	12998386	C	T	0.049715	-0.152658	0.0598235	0.0107168
rs11095600	X	12998662	G	T	0.151573	-0.061587	0.0355826	0.0834847
rs9779481	X	12998722	A	G	0.0505594	-0.0142352	0.0582185	0.806833
rs9780695	X	12999782	T	A	0.172261	-0.048969	0.0336071	0.145088
rs11798611	X	12999832	G	A	0.121807	-0.0594858	0.0386069	0.123363
rs146880206	X	13000498	G	C	0.0164661	-0.0451372	0.0999811	0.65166
rs151098366	X	13001088	G	A	0.0127718	0.245672	0.108676	0.0237846
rs183930892	X	13001685	A	T	0.0503483	-0.00684752	0.0583308	0.90655
rs9781507	X	13002102	A	C	0.0505594	-0.0137615	0.0582203	0.813146
rs12382872	X	13002605	C	G	0.0238548	-0.023455	0.0823294	0.775727
rs73190067	X	13002759	A	G	0.121385	-0.0576278	0.0386567	0.136025
rs139841982	X	13002821	G	A	0.0501372	0	0.0583596	1
rs5934048	X	13002907	G	A	0.299346	-0.00602882	0.0277207	0.827831
rs112062373	X	13003517	C	T	0.0504539	-0.0134803	0.058232	0.816932
rs151274904	X	13003775	A	G	0.0502428	-0.00656143	0.0583428	0.910456
rs9699155	X	13005432	G	A	0.121279	-0.0567037	0.0386735	0.14259
rs111758615	X	13005445	A	C	0.0505594	-0.00900934	0.0581186	0.876808
rs111373212	X	13006407	G	A	0.0505594	-0.00900934	0.0581186	0.876808
rs140061441	X	13006607	A	G	0.0503483	-0.00208453	0.0582289	0.971443
rs9781757	X	13006742	T	C	0.472556	-0.0353991	0.0253592	0.162742
rs111272096	X	13007051	C	T	0.0507705	-0.0147329	0.0580201	0.799552
rs112655510	X	13007479	G	T	0.0508761	-0.0168945	0.0579598	0.770679
rs4830809	X	13007791	A	T	0.299662	-0.00451299	0.0277123	0.870635
rs9781964	X	13008156	A	G	0.0508761	-0.0168945	0.0579598	0.770679
rs145388656	X	13008480	C	A	0.0508761	-0.0168945	0.0579598	0.770679
rs137914127	X	13008607	T	C	0.0508761	-0.0168945	0.0579598	0.770679
rs149458394	X	13008797	A	G	0.0509816	-0.0155244	0.0578915	0.788573
rs59671287	X	13009145	A	G	0.0509816	-0.0155244	0.0578915	0.788573
rs12014859	X	13009163	A	G	0.0515094	-0.0246779	0.0576558	0.668635
rs12007209	X	13009228	T	C	0.0515094	-0.0246779	0.0576558	0.668635
rs58207959	X	13009298	C	A	0.299557	-0.00520506	0.0277171	0.851039
rs9780696	X	13009484	G	A	0.0509816	-0.0155244	0.0578915	0.788573
rs9779183	X	13009957	T	C	0.0509816	-0.0155244	0.0578915	0.788573
rs11797883	X	13010748	G	A	0.120963	-0.0525513	0.0386734	0.174195
rs60601864	X	13011313	C	G	0.0509816	-0.0155244	0.0578915	0.788573
rs58254385	X	13011331	G	A	0.0509816	-0.0155244	0.0578915	0.788573
rs59308542	X	13011505	C	G	0.0509816	-0.0155244	0.0578915	0.788573
rs58267952	X	13011743	A	T	0.050665	-0.0101465	0.0580044	0.861138
rs115135431	X	13012535	C	T	0.0633312	-0.112369	0.0526612	0.0328583
rs5979771	X	13012858	T	C	0.050665	-0.00358312	0.0579976	0.950738
rs113414179	X	13014365	T	G	0.0507705	-0.0134275	0.0579869	0.816879
rs113189621	X	13014402	T	C	0.0505594	-0.00511701	0.0580657	0.929778
rs112027644	X	13014469	T	C	0.0507705	-0.0134275	0.0579869	0.816879
rs9698868	X	13015918	C	G	0.0519316	-0.00852336	0.0572825	0.881715
rs12013535	X	13016527	C	T	0.172789	-0.0538084	0.033539	0.108637
rs181692144	X	13016825	C	G	0.0517205	0	0.0573568	1
rs35043910	X	13017986	C	T	0.120435	-0.0682798	0.0388211	0.0786058
rs5935449	X	13018377	G	A	0.28974	-0.00169388	0.0279523	0.951678
rs73190076	X	13020198	C	G	0.242981	0.019328	0.0295054	0.512425
rs9782248	X	13020451	A	G	0.491872	-0.0690476	0.0253215	0.00639447
rs5935472	X	13020493	A	C	0.493139	-0.0726382	0.0253224	0.00412372
rs58654978	X	13021201	C	T	0.0512983	0.0043435	0.0575801	0.939869
rs5935450	X	13021260	C	T	0.343466	-0.0172046	0.0266998	0.519334
rs850640	X	13021318	C	G	0.440363	-0.0457411	0.0255077	0.0729364
rs12006825	X	13021430	T	C	0.11959	-0.0675386	0.0389754	0.0831217
rs16998988	X	13022709	G	A	0.0516149	0	0.057479	1
rs16998993	X	13022878	T	C	0.0518261	-0.00448798	0.057369	0.937645
rs850639	X	13023329	T	A	0.442369	-0.0451648	0.0254906	0.0764243
rs850638	X	13023724	T	C	0.442896	-0.0447966	0.0254867	0.078808
rs850637	X	13023741	G	A	0.43878	0.0747344	0.025495	0.00337507
rs850636	X	13023824	G	A	0.437302	0.0744237	0.0255042	0.0035217
rs850635	X	13024079	C	T	0.423264	0.0721965	0.0256028	0.00480429
rs2074111	X	13026511	G	A	0.29829	0.00718455	0.0276416	0.794927
rs5979772	X	13027635	A	C	0.290796	0.00845718	0.0278282	0.761199
rs4830811	X	13028630	G	T	0.289951	0.00924534	0.0278534	0.739943
rs4830812	X	13028927	C	T	0.289529	0.00983274	0.0278678	0.724212
rs5978598	X	13029207	G	A	0.289529	0.00983274	0.0278678	0.724212
rs5935474	X	13029447	C	A	0.289529	0.00983274	0.0278678	0.724212
rs4830813	X	13030320	C	A	0.289846	0.00900896	0.0278562	0.746385
rs5934053	X	13032207	A	T	0.290268	0.00803049	0.0278521	0.773097
rs4830814	X	13032218	C	T	0.290268	0.00803049	0.0278521	0.773097
rs16978597	X	13032349	C	T	0.29069	0.00755944	0.0278367	0.785957
rs5979824	X	13218336	C	T	0.147878	0.0242313	0.0355159	0.495071
rs61384926	X	13219474	C	T	0.147878	0.0242313	0.0355159	0.495071
rs4830502	X	13433868	A	T	0.0310323	0.0801459	0.073243	0.273846
rs6632904	X	13464455	A	G	0.241503	-0.0436952	0.0296375	0.140395
rs727090	X	13559746	A	C	0.164556	0.0294142	0.0340882	0.3882
rs35164803	X	14929375	G	A	0.0333544	0.0713686	0.0695745	0.304992
rs6527290	X	15137553	T	C	0.155056	-0.0829449	0.0351809	0.0183899
rs12859174	X	16105838	G	A	0.359405	0.0187353	0.0264015	0.477933
rs4830554	X	16404153	C	T	0.0728309	0.0216555	0.0486479	0.656213
rs7061921	X	16684862	G	A	0.285729	0.0189513	0.0281807	0.501269
rs5924530	X	16859628	G	A	0.383682	-0.00196927	0.0259898	0.939601
rs743880	X	17600861	C	T	0.239392	-0.00149959	0.0298653	0.959953
rs150688899	X	17743940	C	T	0.0170994	0.147478	0.100073	0.14056
rs7054078	X	19227332	G	T	0.0259658	0.0715919	0.0803055	0.372665
rs5955846	X	19790124	T	C	0.0718809	-0.0471988	0.0494187	0.339538
rs34519770	X	20071046	T	C	0.259658	0.0427321	0.0288349	0.138351
rs2230488	X	20204461	G	T	0.168144	0.0237778	0.0336809	0.480204
rs922257	X	20481079	T	C	0.105235	-0.0133731	0.0412147	0.745578
rs5904499	X	22015839	T	A	0.091883	-0.0521419	0.0439534	0.235504
rs2071585	X	22114705	A	C	0.242822	0.0250723	0.0295585	0.396312
rs5951738	X	22265789	A	T	0.0529871	0.0392291	0.0560662	0.48412
rs4579643	X	22302201	C	T	0.49657	-0.0362535	0.0253973	0.153449
rs5904541	X	22331150	A	C	0.325417	0.0304903	0.0271461	0.261355
rs5925658	X	22761345	T	C	0.417828	0.029022	0.0256512	0.257883
rs5926173	X	22971444	T	C	0.188094	-0.0413725	0.0325964	0.204357
rs5971050	X	23184969	C	G	0.311379	-0.0695846	0.0274196	0.0111562
rs5926301	X	23391018	C	T	0.148934	-0.0185599	0.0356402	0.602534
rs3764883	X	23761122	A	C	0.313912	-0.018643	0.0273554	0.495548
rs5944677	X	24404855	T	C	0.129407	0.0797899	0.0372842	0.0323509
rs757406	X	24427508	C	A	0.0901414	-0.0735401	0.0448412	0.101003
rs5944042	X	24468830	T	C	0.128879	0.0691372	0.0374415	0.0648139
rs5986319	X	24554353	G	A	0.141018	0	0.036882	1
rs3761612	X	24578270	C	T	0.201763	-0.00561481	0.0314534	0.858321
rs1207653	X	24668784	T	C	0.179333	0.0847802	0.0328652	0.00989045
rs6628284	X	27582758	C	A	0.132679	-0.0241596	0.0375578	0.520052
rs6630520	X	27609707	A	G	0.132468	-0.031242	0.037635	0.406464
rs5971251	X	28021976	C	T	0.0736753	0.00342064	0.0479391	0.943116
rs1482957	X	28971185	T	G	0.451552	-0.0448239	0.025528	0.0791105
rs5985811	X	28994279	A	G	0.479628	-0.030756	0.0254498	0.226855
rs6526827	X	29038891	G	T	0.336711	0.0276271	0.0268448	0.303414
rs5943589	X	29064960	C	T	0.494934	-0.0313976	0.0254142	0.216668
rs225062	X	29152207	A	G	0.382415	0.0224207	0.0260948	0.390229
rs5985961	X	29158689	C	T	0.185666	0.0347087	0.032442	0.284677
rs5943490	X	29253342	G	A	0.404264	0.0226881	0.0257918	0.379041
rs5943635	X	29288649	A	G	0.0956301	0.0266967	0.0431935	0.536527
rs2064252	X	29371502	G	A	0.488389	0.0492938	0.0253782	0.0520922
rs5973024	X	29817610	T	C	0.498206	-0.0302582	0.025318	0.232038
rs6628477	X	29824189	T	C	0.459996	-0.0514128	0.0254378	0.0432674
rs5928423	X	29830159	T	C	0.44221	-0.0426054	0.0255508	0.0954201
rs2041257	X	29929802	T	A	0.25533	-0.0106747	0.0290723	0.713485
rs2041258	X	29932458	T	C	0.257969	-0.0117499	0.0289886	0.685236
rs6631169	X	30761724	C	A	0.30684	-0.0051196	0.0275033	0.852331
rs2168861	X	31863313	T	C	0.348849	-0.00821688	0.0265653	0.757086
rs6631463	X	32049584	A	G	0.171733	-0.0375477	0.033417	0.261179
rs1317098	X	32148441	T	C	0.187144	0.010372	0.0323526	0.748518
rs6628677	X	32152670	C	T	0.367743	0.0127906	0.0263476	0.627354
rs8181247	X	32154363	G	A	0.407748	0.00155881	0.0258974	0.952003
rs1379107	X	32211736	A	G	0.290004	-0.00554959	0.0278504	0.842056
rs331339	X	32298686	C	G	0.21654	-0.034892	0.0308497	0.25804
rs115571	X	32563488	C	A	0.372915	-0.0225843	0.0261948	0.388597
rs808586	X	32575661	A	G	0.245197	0.0326774	0.0293439	0.265449
rs5928065	X	32662122	C	T	0.30114	0.0313639	0.0275126	0.254294
rs2748312	X	32773142	C	T	0.342041	0.0118529	0.0266173	0.656097
rs1125142	X	32787715	G	A	0.319506	0.024867	0.0272134	0.360834
rs7067109	X	32794053	A	G	0.084125	0.0566853	0.0451068	0.208865
rs7060840	X	32804690	T	G	0.0885582	0.0301771	0.0440705	0.493504
rs5928127	X	32994802	G	C	0.389381	-0.0118207	0.0259319	0.648506
rs5928136	X	33012242	G	A	0.465907	0.0320404	0.0253699	0.206615
rs12842136	X	33018746	C	T	0.0479206	-0.0882492	0.0596326	0.138905
rs1518974	X	33636859	C	T	0.107241	-0.0505307	0.0412489	0.220568
rs2446940	X	33813667	T	C	0.221659	0.0141589	0.0305697	0.643244
rs10218266	X	34120887	A	G	0.495778	-0.00191669	0.0254425	0.939949
rs6632039	X	34657756	G	T	0.266202	-0.00224374	0.0288929	0.938101
rs6418673	X	35071334	G	A	0.085286	0.00239988	0.0455861	0.958015
rs5927375	X	35253119	G	A	0.21939	-0.00200975	0.0307332	0.947861
rs5927472	X	36202254	A	G	0.0326156	-0.078834	0.0714634	0.269968
rs4422908	X	37641526	C	A	0.170783	0.101864	0.0334476	0.00232319
rs5964099	X	37645727	T	C	0.170783	0.101864	0.0334476	0.00232319
rs12014060	X	37654136	T	C	0.170572	0.0994941	0.0334763	0.00295794
rs5964151	X	37670729	T	G	0.170467	0.102417	0.0334826	0.00222213
rs5963327	X	37673219	G	T	0.169728	0.101584	0.0335525	0.00246479
rs5917576	X	38217348	G	A	0.462582	-0.0128067	0.0254012	0.614137
rs6520391	X	38333236	C	T	0.124974	-0.00252376	0.0384866	0.947716
rs5963038	X	38333850	T	C	0.124763	-0.00230233	0.0385001	0.952315
rs6520473	X	38397317	A	G	0.107452	-0.0257312	0.0411711	0.531983
rs6520483	X	38399317	T	C	0.107452	-0.0257312	0.0411711	0.531983
rs5963101	X	38925965	A	G	0.0723031	-0.0267525	0.0492858	0.587265
rs5917827	X	39355623	A	G	0.427275	0.0202068	0.0255648	0.429286
rs1490016	X	39359393	G	A	0.0470762	-0.0166283	0.0586567	0.776805
rs17313943	X	39501047	G	A	0.0319823	-0.0124259	0.0701657	0.859434
rs17145638	X	39885630	T	C	0.124024	-0.0775785	0.0388273	0.045712
rs4827191	X	39901078	A	C	0.147456	-0.068508	0.0359231	0.0565112
rs5963798	X	40377426	G	T	0.478467	0.00673235	0.0253502	0.790567
rs67022581	X	40536121	C	T	0.189888	-0.0171358	0.0321581	0.594131
rs5918027	X	40549958	T	C	0.189888	-0.0171358	0.0321581	0.594131
rs5918028	X	40549968	A	C	0.189783	-0.0164077	0.0321634	0.609956
rs56986378	X	40568282	G	A	0.189888	-0.0171358	0.0321581	0.594131
rs6520682	X	40571951	C	T	0.189994	-0.0163587	0.0321464	0.610834
rs6520683	X	40573157	G	A	0.189888	-0.0171358	0.0321581	0.594131
rs5918030	X	40574297	G	A	0.189888	-0.0171358	0.0321581	0.594131
rs6520687	X	40580095	G	A	0.189888	-0.0171358	0.0321581	0.594131
rs5918032	X	40588218	C	T	0.189783	-0.0164077	0.0321634	0.609956
rs143173060	X	40627986	A	G	0.364893	-0.0370589	0.0263329	0.159332
rs66535765	X	40630864	A	G	0.364577	-0.0368454	0.02634	0.16186
rs5963193	X	40631277	T	C	0.364788	-0.0368073	0.0263339	0.162199
rs12687014	X	40631432	C	T	0.364577	-0.0368454	0.02634	0.16186
rs11795676	X	40631934	C	T	0.364577	-0.0368454	0.02634	0.16186
rs11795553	X	40632089	G	A	0.364577	-0.0368454	0.02634	0.16186
rs7057321	X	40632991	C	T	0.364577	-0.0368454	0.02634	0.16186
rs12688994	X	40635546	C	G	0.360988	-0.037436	0.0264036	0.156238
rs5963851	X	40637265	G	A	0.43688	-0.0459929	0.0255272	0.071589
rs11796612	X	40800425	C	A	0.177064	0.00241749	0.0332998	0.942126
rs4827243	X	40803652	A	G	0.164978	0.0109567	0.0340828	0.747851
rs5918072	X	40820559	C	A	0.472451	-0.0241465	0.0253639	0.341096
rs5917397	X	40821436	G	A	0.472451	-0.0241465	0.0253639	0.341096
rs12687206	X	40823698	A	G	0.334336	0.0286815	0.0267829	0.284219
rs5918076	X	40833946	C	T	0.192369	0.00385592	0.032223	0.90475
rs5918265	X	41731111	T	C	0.103019	-0.0947408	0.0423887	0.0254143
rs5918312	X	42105345	T	C	0.428963	0.035036	0.025614	0.17136
rs2157386	X	42659691	A	G	0.183977	-0.0141158	0.0327079	0.666051
rs1478550	X	43819894	T	G	0.276019	0.00367108	0.0284805	0.897438
rs1545469	X	44259663	G	T	0.226673	-0.0380387	0.0305818	0.213561
rs2312219	X	44261562	T	C	0.226673	-0.0380387	0.0305818	0.213561
rs6520924	X	44262158	C	T	0.225934	-0.0357197	0.030608	0.243208
rs7883834	X	44269488	G	A	0.226673	-0.0380387	0.0305818	0.213561
rs6520936	X	44297063	A	G	0.34183	-0.0153954	0.0268142	0.565867
rs4824519	X	44650253	G	T	0.154634	0.0231873	0.0347626	0.50476
rs55737379	X	44652852	T	C	0.154634	0.0231873	0.0347626	0.50476
rs12008659	X	44689286	G	T	0.0638062	-0.129107	0.0523579	0.0136687
rs3979422	X	44855057	A	G	0.0601647	-0.121921	0.0538192	0.0234888
rs5906105	X	45758068	T	C	0.48079	0.0125884	0.0253681	0.619732
rs5952966	X	46714588	C	T	0.149039	0.0456002	0.0354749	0.198645
rs6521178	X	46943538	T	G	0.411125	-0.0113554	0.0257096	0.658721
rs235819	X	48474015	A	G	0.39144	0.0223269	0.0259235	0.389096
rs4606189	X	49546807	A	C	0.154528	-0.0394342	0.0350346	0.260344
rs6610068	X	49547185	T	C	0.154423	-0.0405655	0.0350532	0.247168
rs1875879	X	49601251	C	T	0.153895	-0.0422709	0.0351119	0.228631
rs5905779	X	49636622	C	G	0.154634	-0.0437944	0.0350516	0.211509
rs1327301	X	51210057	C	T	0.354233	0.0255034	0.0264206	0.334403
rs5945572	X	51229683	G	A	0.356133	0.0244053	0.0263931	0.355131
rs3213533	X	54482508	A	G	0.135001	-0.0141561	0.0369892	0.701935
rs6612165	X	54564338	A	G	0.13479	-0.0156937	0.0370593	0.671948
rs7058433	X	56894354	A	G	0.0217437	-0.193651	0.0892234	0.0299764
rs6625163	X	66510984	A	G	0.174161	0.0217873	0.0331812	0.511427
rs11094074	X	67408506	T	C	0.235487	0.04017	0.0296177	0.175008
rs2225124	X	67431814	G	A	0.215326	0.04041	0.0305321	0.185661
rs5965529	X	67469451	T	C	0.139856	-0.00844642	0.0362203	0.815609
rs6624374	X	67967499	T	C	0.401942	-0.000974645	0.0257835	0.969846
rs6625370	X	67987457	A	C	0.429702	0.00647196	0.0255262	0.79985
rs6625573	X	69297141	T	C	0.296812	0.00892893	0.0277444	0.747583
rs5980684	X	69300000	C	T	0.296285	0.00953205	0.027759	0.731308
rs5936538	X	69324676	T	C	0.143023	-0.0240041	0.0363566	0.509099
rs6653172	X	69325601	C	A	0.143023	-0.0240041	0.0363566	0.509099
rs5981039	X	70172229	C	T	0.451235	0.00608679	0.0255271	0.811537
rs11094192	X	70196044	C	T	0.383471	0.0194732	0.0260239	0.45429
rs2503132	X	70378729	A	G	0.0411653	-0.0717864	0.0639977	0.261988
rs2280964	X	70838054	C	T	0.236225	0.0538841	0.0298689	0.0712287
rs7061150	X	71360100	C	T	0.0359932	-0.0584808	0.0687213	0.394778
rs798628	X	72986396	G	A	0.113099	0.025016	0.0399119	0.530804
rs4892411	X	74843150	G	A	0.153367	-0.129027	0.035951	0.000332005
rs929032	X	75295444	C	T	0.406375	-0.0832095	0.0259703	0.00135518
rs232977	X	76123187	A	G	0.389698	-0.0688086	0.0260917	0.00835966
rs5912576	X	77513603	C	T	0.212687	-0.0532158	0.031242	0.0885042
rs4826053	X	77778801	G	A	0.171628	-0.088577	0.0341294	0.00945005
rs6621855	X	79468815	T	C	0.0952079	0.0542165	0.0429771	0.207121
rs1576904	X	83175851	A	G	0.113891	0.0704661	0.0398172	0.0767703
rs7062577	X	85332313	C	T	0.297973	0.00512947	0.0277317	0.853254
rs5968783	X	85349613	T	C	0.294807	-0.00174365	0.0278268	0.950037
rs6617250	X	85873108	A	G	0.173528	-0.0240349	0.0336548	0.475128
rs1850428	X	86607047	C	T	0.0752586	0.0196602	0.0477831	0.680744
rs7059205	X	86690358	A	T	0.0469707	0.00481531	0.0591066	0.93507
rs5924102	X	86995349	C	T	0.108824	-0.0414164	0.0409374	0.311681
rs5941840	X	90376885	A	G	0.23707	-0.0255938	0.029818	0.390708
rs674186	X	90584159	T	C	0.438147	-0.0103742	0.0254966	0.684093
rs556883	X	90585630	A	G	0.438147	-0.0103742	0.0254966	0.684093
rs1014621	X	92772951	G	A	0.476567	0.013782	0.0254803	0.588585
rs6615564	X	93093995	G	A	0.420572	-0.00268402	0.0256345	0.916611
rs6619612	X	93990659	C	T	0.413975	0.0172198	0.0257254	0.50326
rs6619633	X	94048492	G	A	0.290849	-0.0334742	0.0279192	0.230542
rs5949978	X	95952326	C	T	0.0845472	0.0300864	0.0452964	0.506554
rs829287	X	96158237	G	A	0.423158	-0.0122037	0.0256204	0.633839
rs1377465	X	97366773	G	A	0.102333	-0.0167776	0.0422707	0.691434
rs5920798	X	99337687	C	T	0.313173	-0.00811157	0.0273651	0.766909
rs5967091	X	99486285	A	G	0.43878	-0.0207608	0.0255188	0.415902
rs5920818	X	99569160	A	G	0.433502	-0.0150754	0.0255482	0.555139
rs5921611	X	99835452	A	G	0.37851	-0.00764733	0.0260603	0.76918
rs4828037	X	99845684	T	C	0.370804	-0.0101314	0.0261872	0.698843
rs5921614	X	99846927	G	A	0.227676	0.00594164	0.030308	0.844578
rs3027594	X	100647559	A	C	0.101119	-0.0153726	0.0422046	0.715679
rs2281307	X	100685316	C	T	0.436933	0.0171424	0.0255315	0.501952
rs10855492	X	101407721	C	T	0.445218	-0.0144945	0.0255057	0.569841
rs11798249	X	101408030	A	G	0.445218	-0.0144945	0.0255057	0.569841
rs985811	X	101798148	G	A	0.397087	0.0222737	0.0259336	0.390411
rs17332232	X	104409884	C	T	0.10228	-0.0284663	0.0418368	0.496243
rs210439	X	104959059	A	G	0.10608	0.0052111	0.0415095	0.900096
rs4826938	X	105609358	T	C	0.0245936	-0.0349216	0.0825	0.672082
rs12014762	X	106183670	C	T	0.21121	-0.0162226	0.0312047	0.603149
rs6622126	X	106200202	G	A	0.434136	0.0129453	0.0256374	0.613602
rs17253746	X	106201494	T	C	0.0802195	0.0851868	0.046404	0.0663923
rs17253753	X	106201527	G	C	0.0802195	0.0851868	0.046404	0.0663923
rs6616633	X	106444749	C	T	0.172155	0.0816566	0.0332781	0.0141371
rs41304466	X	107224976	G	A	0.0106608	0.214089	0.12386	0.0839035
rs9698260	X	107289769	C	T	0.195377	0.0130388	0.0318322	0.682092
rs6622289	X	107296894	G	A	0.195482	0.0140108	0.0318204	0.659713
rs2281156	X	107312618	A	G	0.0446485	0.0378375	0.0618674	0.540809
rs73251778	X	107315490	T	G	0.0447541	0.036055	0.0618021	0.559627
rs17254305	X	107315933	G	A	0.0191049	-0.00868222	0.09082	0.92384
rs7053949	X	107324832	C	A	0.0446485	0.0378375	0.0618674	0.540809
rs807180	X	107331894	A	G	0.45229	-0.0218427	0.0254702	0.391126
rs807181	X	107333584	G	C	0.452502	-0.0218143	0.0254696	0.391731
rs807182	X	107335261	A	C	0.452502	-0.0218143	0.0254696	0.391731
rs807183	X	107337493	G	A	0.451974	-0.0225879	0.0254722	0.375204
rs807184	X	107338552	A	T	0.451974	-0.0225879	0.0254722	0.375204
rs807185	X	107340718	T	A	0.350855	0.0101193	0.0265283	0.702867
rs2744448	X	107343837	T	G	0.451974	-0.0225879	0.0254722	0.375204
rs73251785	X	107352880	G	A	0.0447541	0.036055	0.0618021	0.559627
rs56147201	X	107353367	A	G	0.451657	-0.0203491	0.0254759	0.42443
rs7880351	X	107354782	G	C	0.451657	-0.0203491	0.0254759	0.42443
rs73251788	X	107356252	T	C	0.0447541	0.036055	0.0618021	0.559627
rs2064238	X	107357464	G	A	0.131729	0.0100285	0.037503	0.789157
rs5973842	X	107359715	G	A	0.451657	-0.0203491	0.0254759	0.42443
rs5973843	X	107360064	T	C	0.451657	-0.0203491	0.0254759	0.42443
rs5973844	X	107361416	T	A	0.0447541	0.036055	0.0618021	0.559627
rs5973845	X	107361592	G	A	0.0447541	0.036055	0.0618021	0.559627
rs12688380	X	107362865	T	C	0.0447541	0.036055	0.0618021	0.559627
rs56239218	X	107376553	G	A	0.45229	-0.0206847	0.0254742	0.416798
rs73251792	X	107379564	C	G	0.0448596	0.0357562	0.0617883	0.562799
rs5973846	X	107382374	T	C	0.45229	-0.0206847	0.0254742	0.416798
rs56165801	X	107382507	G	T	0.407431	-0.0273928	0.0258081	0.288508
rs28407955	X	107383173	A	C	0.45229	-0.0206847	0.0254742	0.416798
rs717711	X	107385105	C	T	0.45229	-0.0206847	0.0254742	0.416798
rs5973847	X	107385362	C	T	0.0448596	0.0357562	0.0617883	0.562799
rs7472328	X	107386877	A	G	0.45229	-0.0206847	0.0254742	0.416798
rs2345391	X	107389785	A	G	0.45229	-0.0206847	0.0254742	0.416798
rs5973820	X	107392588	G	C	0.45229	-0.0206847	0.0254742	0.416798
rs7061076	X	107393147	T	G	0.179438	-0.00271059	0.0329673	0.934471
rs7878548	X	107394371	G	A	0.407431	-0.0273928	0.0258081	0.288508
rs2345392	X	107394565	A	C	0.45229	-0.0206847	0.0254742	0.416798
rs5973849	X	107395264	A	G	0.45229	-0.0206847	0.0254742	0.416798
rs1883411	X	107396365	G	A	0.45229	-0.0206847	0.0254742	0.416798
rs5973822	X	107396958	A	G	0.0448596	0.0357562	0.0617883	0.562799
rs9887690	X	107397622	G	T	0.0448596	0.0357562	0.0617883	0.562799
rs55848250	X	107398077	G	A	0.45229	-0.0206847	0.0254742	0.416798
rs5973850	X	107399421	T	C	0.45229	-0.0206847	0.0254742	0.416798
rs1042071	X	107399513	A	G	0.45229	-0.0206847	0.0254742	0.416798
rs3765293	X	107400839	G	A	0.45229	-0.0206847	0.0254742	0.416798
rs73251796	X	107401322	A	C	0.0448596	0.0357562	0.0617883	0.562799
rs73251797	X	107402684	G	A	0.0448596	0.0357562	0.0617883	0.562799
rs6524000	X	107410223	T	C	0.217332	0.0717631	0.0306213	0.0191002
rs7879705	X	107410809	G	A	0.217332	0.0717631	0.0306213	0.0191002
rs6524001	X	107412087	T	C	0.219232	0.0705024	0.0305263	0.0209126
rs5973851	X	107417730	G	A	0.219232	0.0705024	0.0305263	0.0209126
rs2295915	X	107420287	T	C	0.219232	0.0705024	0.0305263	0.0209126
rs6622296	X	107434272	T	C	0.217332	0.0715211	0.0306201	0.0195038
rs556111	X	108627203	C	T	0.23327	0.0226285	0.0300249	0.451055
rs2249047	X	109203029	T	C	0.480895	-0.04184	0.0253412	0.0987244
rs11798952	X	111203283	C	T	0.0343044	0.0829805	0.0685223	0.225896
rs5974337	X	111788336	C	G	0.0358877	0.095651	0.0674749	0.156314
rs17004065	X	112217456	C	T	0.0407431	-0.106864	0.0656845	0.103751
rs5929315	X	112801926	T	C	0.0750475	0.00890064	0.0481695	0.853403
rs535036	X	114237657	T	G	0.150939	-0.00352319	0.0352613	0.92041
rs10521698	X	114249423	G	T	0.149884	-0.0037626	0.0353665	0.915274
rs17095938	X	114252747	C	A	0.149251	-0.00373903	0.0354138	0.915915
rs6608590	X	115306454	C	T	0.471501	-0.00940669	0.0253551	0.710639
rs961681	X	115408912	A	G	0.419253	0.0194976	0.0256581	0.447314
rs2208263	X	115415988	A	G	0.416931	0.020692	0.0256711	0.420218
rs9329384	X	115943795	C	T	0.195641	0.036915	0.0320934	0.250047
rs6655485	X	115945154	C	T	0.196327	0.0342448	0.0320446	0.285222
rs6603577	X	116065418	A	C	0.148934	0.0520525	0.0355363	0.142983
rs2526763	X	116444362	A	G	0.396242	0.0117016	0.0260093	0.652782
rs1781951	X	117421376	C	T	0.119696	0.00635908	0.0391073	0.870829
rs1781994	X	117469503	G	A	0.0997467	0.0193507	0.0420786	0.64561
rs5910373	X	117675495	C	A	0.149462	-0.00341914	0.0355329	0.923342
rs17326744	X	117676909	A	G	0.0884526	0.00791825	0.0444774	0.8587
rs6645516	X	117791956	T	C	0.197382	0.0398229	0.0318345	0.210957
rs2489879	X	117931358	A	G	0.176061	-0.00723794	0.0334421	0.828651
rs443646	X	118620206	A	G	0.347266	0.00177534	0.0266002	0.946787
rs4825645	X	118628753	G	A	0.107135	-0.0209222	0.0411544	0.611184
rs371298	X	118637326	G	A	0.351699	-0.0112757	0.0265364	0.670898
rs5910838	X	119470808	G	A	0.188621	-0.0018984	0.0323208	0.953162
rs16995860	X	119601053	G	A	0.0268102	-0.0845516	0.0770249	0.272328
rs4825729	X	119905926	G	T	0.226145	-0.0320662	0.0303476	0.29068
rs5957801	X	120791674	G	A	0.294332	-0.0226607	0.0278073	0.415118
rs2507257	X	120871151	A	C	0.3403	-0.0234639	0.0266918	0.379366
rs2487724	X	120990423	C	T	0.341514	-0.0343849	0.0267083	0.197947
rs2507266	X	120999809	A	G	0.357135	-0.0271908	0.0264219	0.303431
rs6607971	X	121574400	G	T	0.0783196	0.0363223	0.0470388	0.44001
rs982834	X	121575911	T	C	0.0783196	0.0363223	0.0470388	0.44001
rs11260377	X	121576699	G	A	0.078003	0.0351046	0.0471098	0.456171
rs3761554	X	122317244	T	C	0.0544649	0.0816525	0.0548647	0.136684
rs2040404	X	122332496	A	C	0.345683	0.00758171	0.0265343	0.775083
rs5911547	X	122334678	C	T	0.318239	-0.0159909	0.0271172	0.555395
rs2157271	X	122393150	T	C	0.35856	-0.0143867	0.0264387	0.586338
rs4825849	X	122396690	A	C	0.359299	-0.0172794	0.0264362	0.513353
rs550640	X	122528803	C	T	0.400887	-0.0159925	0.0258936	0.536823
rs12836734	X	122544719	T	A	0.341514	0.0150916	0.0267187	0.572189
rs1279816	X	123355614	G	A	0.285729	0	0.0281172	1
rs2266911	X	123522600	C	T	0.187144	-0.0165558	0.0326229	0.611811
rs2357252	X	123526488	C	T	0.175533	-0.0153123	0.0335082	0.647691
rs16998207	X	124124615	G	A	0.14429	0.038963	0.0358767	0.277467
rs5911946	X	124131209	A	G	0.145556	0.0407869	0.0357587	0.25403
rs5910122	X	124138116	A	G	0.143551	0.0402029	0.0359832	0.263879
rs5930059	X	126157448	G	A	0.416192	0.0107095	0.0257137	0.677051
rs204321	X	126171889	C	T	0.422736	0.0205582	0.0256872	0.42352
rs5931983	X	126615914	C	T	0.10418	-0.0513805	0.0423109	0.224612
rs1351837	X	127028667	A	C	0.152206	-0.00573545	0.0351742	0.870472
rs766417	X	127028955	C	T	0.152206	-0.00573545	0.0351742	0.870472
rs10283993	X	128037373	C	T	0.43403	0.038145	0.0254883	0.134505
rs10521753	X	128370417	A	G	0.13479	0.0646894	0.036932	0.079846
rs2050011	X	128871578	G	T	0.339983	-0.0317559	0.0268438	0.236815
rs3761575	X	128979776	C	T	0.0297657	-0.0510769	0.0747662	0.494509
rs7061156	X	130164264	G	A	0.0169939	0.226285	0.0965232	0.0190598
rs4830219	X	130410965	A	G	0.340616	-0.0280872	0.0268153	0.2949
rs5975280	X	130775162	A	G	0.0683977	0.0226597	0.0493891	0.646378
rs859863	X	130778558	C	T	0.306206	-0.00754369	0.0275655	0.784343
rs5932959	X	130830816	T	C	0.302618	0.0206838	0.0275368	0.452572
rs17000402	X	132217633	T	C	0.0199493	0.0671886	0.0896996	0.453833
rs5977840	X	132385467	C	T	0.0393709	-0.0515572	0.0664998	0.438163
rs17000650	X	133724550	A	G	0.0844416	0.0576095	0.0453524	0.203991
rs12849245	X	134016497	G	A	0.354549	0.00639778	0.0265237	0.809392
rs2446132	X	134910394	G	A	0.174266	-0.0421619	0.0334274	0.207202
rs4269687	X	136434254	G	A	0.0381043	0.048866	0.0688252	0.477703
rs2251372	X	136471150	C	T	0.466857	0.00122525	0.0254018	0.961529
rs2746112	X	136613220	C	T	0.49145	-0.0062895	0.0253311	0.803909
rs2746111	X	136613344	T	C	0.492506	-0.00210163	0.0253364	0.933892
rs1573724	X	136698697	A	G	0.194955	0.0163324	0.031729	0.60673
rs2027869	X	136726842	C	T	0.267469	-0.0438783	0.0286929	0.126206
rs5976032	X	137099293	T	C	0.461157	0.0154847	0.0253604	0.541475
rs5931325	X	137273537	C	T	0.349694	-0.0246974	0.0266699	0.354424
rs1929363	X	137295864	G	A	0.43403	-0.00122142	0.0255947	0.961938
rs5976197	X	137857818	T	C	0.211632	-0.0252375	0.031137	0.417635
rs12557491	X	138536879	G	A	0.0940469	-0.0137871	0.043704	0.752408
rs3817939	X	138613086	A	G	0.01768	-0.0684146	0.0966729	0.479137
rs4149759	X	138635054	T	C	0.0830695	0.0176605	0.0455203	0.698038
rs370713	X	138642393	T	C	0.204138	0	0.0313475	1
rs413536	X	138642509	A	G	0.204138	0	0.0313475	1
rs11095848	X	140042325	T	C	0.128457	-0.0190355	0.0381504	0.617807
rs6634214	X	140044362	T	C	0.123918	-0.0310284	0.038805	0.423944
rs5953596	X	140500556	C	T	0.25475	-0.00802367	0.02916	0.783193
rs9887407	X	140928533	A	G	0.480315	-0.0219716	0.025338	0.385866
rs5908450	X	142000467	A	G	0.332383	0.0133028	0.026898	0.620907
rs5908451	X	142000580	G	T	0.321828	0.00194498	0.0271264	0.94284
rs5908886	X	143138377	T	C	0.0997467	-0.015459	0.0422557	0.714481
rs6649751	X	143707718	A	C	0.0539371	-0.0260492	0.0559903	0.641756
rs9697894	X	143719628	G	A	0.0974245	0.0206486	0.0422702	0.625202
rs16993550	X	143722940	C	T	0.0937302	0.0225539	0.0429298	0.599328
rs16992823	X	143879485	G	T	0.0220604	0.0429462	0.0857791	0.61661
rs16992826	X	143879541	T	G	0.0220604	0.0429462	0.0857791	0.61661
rs549200	X	143972749	G	A	0.0483428	0.210477	0.0577224	0.000265974
rs4515687	X	144152651	G	A	0.128351	0.0397852	0.0378222	0.292845
rs3900040	X	144611941	G	A	0.270847	0.043121	0.0283803	0.128663
rs6626079	X	145192142	C	T	0.3346	0.00113193	0.0269591	0.966509
rs7061770	X	145210209	T	C	0.499367	-0.0109759	0.0253588	0.665142
rs5966049	X	145220038	T	G	0.424741	0	0.0256496	1
rs6626519	X	145456305	G	A	0.0112941	-0.241916	0.124827	0.0526225
rs5904977	X	146253985	T	C	0.0833861	-0.029557	0.0463176	0.523384
rs1076616	X	146683341	T	C	0.0803251	0.036496	0.0463706	0.431252
rs12013474	X	147040849	G	A	0.0738864	0.0104345	0.0488217	0.830761
rs5904818	X	147042774	C	T	0.0733587	0.0130827	0.0489259	0.789162
rs6525877	X	147158718	C	T	0.465696	-0.0142017	0.025385	0.575855
rs6626309	X	147204373	T	C	0.487967	0.0121498	0.0253249	0.631399
rs5936424	X	147838148	T	C	0.10703	0.0029139	0.0410612	0.943426
rs16994803	X	147992346	A	G	0.0391598	-0.0546752	0.0649078	0.399591
rs5980391	X	148004585	A	G	0.038632	-0.0517204	0.0653471	0.428669
rs6641482	X	148080095	A	G	0.0984801	-0.0324975	0.0423959	0.443364
rs12013571	X	148712152	A	G	0.179069	-0.0599235	0.0333083	0.0720102
rs595026	X	148715676	C	T	0.157114	-0.0405429	0.0350381	0.247228
rs6649483	X	149276634	T	C	0.486437	-0.0278039	0.0253775	0.273249
rs12400506	X	149312528	T	C	0.205826	0.0118635	0.0311222	0.70306
rs9778461	X	149352610	A	G	0.419992	-0.0387661	0.0257385	0.132028
rs2266828	X	149624093	C	T	0.343783	-0.0390987	0.0267354	0.143623
rs2266831	X	149624776	A	G	0.350011	-0.0339981	0.0266004	0.201213
rs546652	X	149710361	T	G	0.405109	0.0195107	0.025834	0.45011
rs490733	X	149719011	A	G	0.467068	0	0.0254373	1
rs73618825	X	149721306	A	G	0.141545	-0.0147217	0.0363105	0.685155
rs12557738	X	149726533	G	A	0.141651	-0.0144797	0.0363039	0.690007
rs12556993	X	149728271	C	T	0.141545	-0.0147217	0.0363105	0.685155
rs56705962	X	149729219	G	A	0.141545	-0.0147217	0.0363105	0.685155
rs5925327	X	149733562	C	A	0.14144	-0.0166402	0.0363309	0.646939
rs222426	X	149847607	A	G	0.196274	0	0.0317364	1
rs180456	X	150382682	A	G	0.441524	-0.0131987	0.0255041	0.604797
rs5925540	X	150391537	C	T	0.407959	-0.0142105	0.0257619	0.581217
rs4828561	X	150471356	A	G	0.25248	-0.00790272	0.029088	0.785866
rs4477207	X	150476277	T	G	0.252692	-0.00656735	0.0290732	0.821287
rs2205016	X	150648586	C	T	0.451235	0.00979909	0.0254839	0.700592
rs5970049	X	150651530	G	A	0.450496	0.00679119	0.0254963	0.789962
rs2256756	X	151131340	G	A	0.324045	0.0126389	0.0269997	0.639705
rs5925084	X	151162100	A	T	0.258708	-0.00847699	0.0291316	0.77106
rs5925086	X	151165575	A	G	0.259869	-0.00656704	0.0290828	0.821353
rs6627519	X	151212011	C	T	0.246886	-0.00516667	0.0296199	0.861526
rs5970194	X	151240615	G	A	0.246992	-0.00680094	0.0296112	0.818345
rs5970265	X	151467997	A	G	0.141756	0.0101062	0.0360975	0.7795
rs2201169	X	151490315	A	G	0.141545	0.0113806	0.0361165	0.752678
rs6526129	X	151982104	G	A	0.0768419	-0.0309359	0.0473781	0.513783
rs5970390	X	152042211	C	T	0.488284	-0.0603196	0.0253283	0.0172418
rs5970391	X	152042387	G	T	0.488284	-0.0603196	0.0253283	0.0172418
rs916043	X	152063246	G	A	0.404053	0.0199465	0.0257507	0.438575
rs5925253	X	152081027	A	G	0.361727	-0.0442673	0.0264032	0.0936234
rs743636	X	152082743	C	T	0.49715	-0.0168407	0.0252929	0.50552
rs56268527	X	152086580	G	A	0.201393	0.0624346	0.0312427	0.0456763
rs56292836	X	152093757	G	A	0.203715	0.0651415	0.0311108	0.0362727
rs56296256	X	152093758	G	C	0.203715	0.0651415	0.0311108	0.0362727
rs2071262	X	152097578	C	T	0.301773	-0.0102752	0.0276551	0.710229
rs10126824	X	152108084	C	T	0.0949968	0.0462464	0.04322	0.284609
rs5925265	X	152132533	G	A	0.0960524	0.0507512	0.0429567	0.237424
rs5925278	X	152163280	C	T	0.337028	0.0438069	0.026869	0.10302
rs12841550	X	152166353	C	T	0.343994	0.0432425	0.0267443	0.105902
rs4379585	X	152168131	G	A	0.3441	0.0431164	0.0267434	0.106912
rs12560037	X	152168609	C	T	0.3441	0.0431164	0.0267434	0.106912
rs1475954	X	152170890	T	G	0.345577	0.0385542	0.0267375	0.149316
rs5925286	X	152171655	C	T	0.345577	0.0385542	0.0267375	0.149316
rs140105889	X	152174632	A	G	0.0127718	-0.146072	0.120061	0.223737
rs5925292	X	152175840	C	T	0.345683	0.0395935	0.0267379	0.13866
rs5925294	X	152177417	T	G	0.346527	0.0399661	0.0267234	0.134771
rs12557462	X	152184979	T	C	0.345894	0.0370435	0.0267342	0.165862
rs12557806	X	152189970	C	T	0.346211	0.0360232	0.0267291	0.17775
rs5925309	X	152190230	C	T	0.346422	0.0370256	0.0267294	0.165991
rs5925310	X	152190287	T	C	0.346527	0.038095	0.0267299	0.154104
rs34593811	X	152193849	C	G	0.345366	0.0360991	0.0267435	0.177072
rs12847646	X	152194270	C	T	0.345366	0.0360991	0.0267435	0.177072
rs6526147	X	152194440	C	G	0.345366	0.0360991	0.0267435	0.177072
rs7890415	X	152194702	C	G	0.345366	0.0360991	0.0267435	0.177072
rs6526149	X	152194863	A	G	0.345366	0.0360991	0.0267435	0.177072
rs7051108	X	152195953	T	C	0.345788	0.0366764	0.0267341	0.170095
rs12848565	X	152196529	T	C	0.346211	0.0382201	0.0267307	0.152769
rs12840110	X	152196530	G	C	0.346211	0.0382201	0.0267307	0.152769
rs2006659	X	152463627	T	G	0.178277	-0.0910954	0.0331943	0.00606379
rs1002545	X	152463813	A	G	0.178277	-0.0910954	0.0331943	0.00606379
rs6627753	X	152464097	T	C	0.178277	-0.0910954	0.0331943	0.00606379
rs6627300	X	152464120	T	C	0.178277	-0.0910954	0.0331943	0.00606379
rs6627301	X	152464504	T	C	0.178277	-0.0910954	0.0331943	0.00606379
rs4828751	X	152464668	T	G	0.178277	-0.0910954	0.0331943	0.00606379
rs2097250	X	152466405	A	G	0.178277	-0.0910954	0.0331943	0.00606379
rs6627754	X	152470190	C	T	0.178277	-0.0910954	0.0331943	0.00606379
rs4828605	X	152471999	A	G	0.178277	-0.0910954	0.0331943	0.00606379
rs6627757	X	152475137	A	T	0.178277	-0.0910954	0.0331943	0.00606379
rs6627303	X	152475214	C	G	0.178277	-0.0910954	0.0331943	0.00606379
rs6627758	X	152475640	C	T	0.178277	-0.0910954	0.0331943	0.00606379
rs6627304	X	152475726	A	G	0.178277	-0.0910954	0.0331943	0.00606379
rs6627305	X	152475772	A	G	0.178277	-0.0910954	0.0331943	0.00606379
rs6627759	X	152476445	T	C	0.178277	-0.0910954	0.0331943	0.00606379
rs6627307	X	152477686	G	C	0.178277	-0.0910954	0.0331943	0.00606379
rs6526159	X	152478013	A	G	0.178277	-0.0910954	0.0331943	0.00606379
rs2213235	X	152478415	A	G	0.178277	-0.0910954	0.0331943	0.00606379
rs2226982	X	152478571	C	G	0.178277	-0.0910954	0.0331943	0.00606379
rs2384830	X	152478726	T	C	0.178277	-0.0910954	0.0331943	0.00606379
rs6627761	X	152480761	A	G	0.178277	-0.0910954	0.0331943	0.00606379
rs2008160	X	152482917	T	C	0.178277	-0.0910954	0.0331943	0.00606379
rs3788746	X	152484702	G	T	0.178066	-0.0891813	0.0331991	0.00722578
rs3788747	X	152484733	C	T	0.178172	-0.0908819	0.0331978	0.00618918
rs3788748	X	152484774	G	A	0.178066	-0.0891813	0.0331991	0.00722578
rs5925329	X	152488192	A	G	0.178172	-0.0908819	0.0331978	0.00618918
rs5924809	X	152491148	A	G	0.178277	-0.0910954	0.0331943	0.00606379
rs4828756	X	152491838	C	T	0.178277	-0.0910954	0.0331943	0.00606379
rs12395242	X	152492489	C	T	0.178277	-0.0910954	0.0331943	0.00606379
rs2157000	X	152496459	T	C	0.178277	-0.0910954	0.0331943	0.00606379
rs2027808	X	152498106	T	C	0.178277	-0.0910954	0.0331943	0.00606379
rs4295800	X	152498332	C	A	0.178277	-0.0910954	0.0331943	0.00606379
rs5925335	X	152498853	A	G	0.178277	-0.0910954	0.0331943	0.00606379
rs6627765	X	152498895	A	G	0.178277	-0.0910954	0.0331943	0.00606379
rs5969948	X	152499350	T	C	0.178277	-0.0910954	0.0331943	0.00606379
rs5969949	X	152499351	G	A	0.178277	-0.0910954	0.0331943	0.00606379
rs5969950	X	152499399	G	C	0.178277	-0.0910954	0.0331943	0.00606379
rs6526160	X	152500502	A	G	0.178277	-0.0910954	0.0331943	0.00606379
rs5925336	X	152503241	C	T	0.178383	-0.0903419	0.0331817	0.0064762
rs1894344	X	152503956	C	A	0.178277	-0.0910954	0.0331943	0.00606379
rs5925338	X	152507113	A	G	0.178172	-0.0923484	0.0332103	0.0054239
rs1557505	X	152507785	A	G	0.178277	-0.0910954	0.0331943	0.00606379
rs5924812	X	152509288	A	G	0.178172	-0.0923484	0.0332103	0.0054239
rs5925340	X	152509341	T	C	0.178172	-0.0923484	0.0332103	0.0054239
rs5925342	X	152509755	G	A	0.178172	-0.0923484	0.0332103	0.0054239
rs1557506	X	152512770	T	C	0.178172	-0.0923484	0.0332103	0.0054239
rs1894345	X	152513783	A	G	0.178172	-0.0923484	0.0332103	0.0054239
rs928952	X	152699719	A	G	0.333967	0.0118176	0.0268046	0.6593
rs4898428	X	152876697	G	A	0.148512	0.0273183	0.0358632	0.446217
rs6643772	X	152972308	A	G	0.109035	0.0275998	0.0405211	0.495794
rs2266870	X	152980164	T	C	0.107874	0.0308295	0.0407283	0.449077
rs6643774	X	152981546	G	A	0.107874	0.0308295	0.0407283	0.449077
rs6643775	X	152982350	C	T	0.107874	0.0308295	0.0407283	0.449077
rs6643777	X	152985499	G	A	0.107874	0.0308295	0.0407283	0.449077
rs5986926	X	152989989	G	C	0.108719	0.030066	0.0405666	0.458601
rs4148030	X	152990663	C	T	0.107874	0.0308295	0.0407283	0.449077
rs12006790	X	152991758	C	G	0.108719	0.030944	0.0405525	0.445427
rs6643780	X	152995219	G	A	0.107874	0.0323822	0.040703	0.42628
rs6571291	X	152997097	C	T	0.108719	0.0346975	0.0405321	0.39197
rs6571292	X	152997277	G	A	0.108719	0.0346975	0.0405321	0.39197
rs7063261	X	152997448	G	A	0.108719	0.0346975	0.0405321	0.39197
rs5987140	X	153000255	T	C	0.10988	0.0244996	0.0403735	0.543968
rs4898457	X	153158356	G	A	0.277813	0.066802	0.0283688	0.0185342
rs5987179	X	153163197	A	G	0.287313	0.0518186	0.028096	0.0651333
rs5945367	X	153164342	C	T	0.280557	0.0615899	0.0282941	0.0294973
rs5945368	X	153165516	C	T	0.260186	0.0756227	0.028891	0.00885711
rs5945369	X	153165804	A	T	0.260397	0.0756834	0.0288797	0.00877633
rs5945370	X	153165883	C	T	0.260186	0.0769655	0.0288874	0.00771419
rs2872601	X	153166009	G	A	0.260502	0.0771125	0.0288787	0.00758007
rs191397917	X	153167114	A	C	0.0106608	-0.0193446	0.12096	0.87294
rs4898458	X	153167690	A	G	0.28594	0.060029	0.0281277	0.0328299
rs3761529	X	153168407	G	A	0.285835	0.0549939	0.0281337	0.0506145
rs3761528	X	153168449	T	C	0.289529	0.0537815	0.028023	0.0549604
rs3761527	X	153168624	T	C	0.315389	0.0500597	0.0274081	0.0677812
rs762655	X	153169480	T	C	0.3194	0.0542433	0.02729	0.0468491
rs5201	X	153171993	A	G	0.31845	0.060054	0.0273281	0.0279836
rs2070097	X	153176254	A	G	0.410175	0.052003	0.0258723	0.0444323
rs143829597	X	153180466	C	T	0.0163606	0.14775	0.103204	0.15225
rs144563647	X	153180638	G	A	0.0260714	-0.131239	0.0832945	0.115118
rs5987181	X	153182563	A	G	0.26863	0.0702241	0.0287584	0.0146118
rs4898461	X	153182661	G	C	0.21121	0.0643878	0.0312877	0.0395969
rs140855390	X	153184816	G	A	0.0270213	-0.149311	0.0820624	0.0688374
rs2269368	X	153189819	C	T	0.157273	0.0748426	0.034765	0.0313334
rs5987186	X	153194459	A	G	0.18651	0.0675195	0.0326074	0.0383886
rs2071128	X	153195393	G	A	0.154845	0.0684922	0.0350355	0.0505907
rs4243543	X	153195884	G	A	0.0368377	-0.157126	0.0703501	0.0255167
rs2071129	X	153195921	T	G	0.158645	0.0707337	0.0346538	0.0412356
rs2071130	X	153196057	T	C	0.15875	0.0713103	0.0346425	0.0395459
rs2071131	X	153196345	G	A	0.155056	0.0701326	0.0350144	0.0451815
rs2269370	X	153196429	C	A	0.15875	0.0713103	0.0346425	0.0395459
rs1557501	X	153197130	C	T	0.208043	0.0303334	0.0313772	0.333676
rs146971859	X	153199364	T	C	0.0145662	0.0475779	0.105592	0.65229
rs3747308	X	153200020	G	C	0.159278	0.0697158	0.0345878	0.04384
rs5945377	X	153201293	G	C	0.159384	0.0686175	0.034586	0.0472595
rs5945378	X	153201441	A	G	0.159278	0.0698848	0.0345994	0.0434012
rs4898463	X	153203390	A	G	0.197488	0.0213649	0.0320347	0.504818
rs78237385	X	153204647	C	A	0.154212	0.066214	0.0351083	0.0592955
rs2156929	X	153205370	C	A	0.0569981	-0.116662	0.0570755	0.0409548
rs78377269	X	153207037	G	T	0.0319823	-0.139113	0.0756695	0.0659999
rs2269372	X	153207545	A	G	0.203504	0.021193	0.0316398	0.502972
rs2269373	X	153207925	G	A	0.203504	0.021193	0.0316398	0.502972
rs4898465	X	153208140	G	C	0.199916	0.0218902	0.0318904	0.492448
rs3027869	X	153211538	G	A	0.199599	0.0185194	0.0319202	0.561796
rs762656	X	153211652	A	G	0.20361	0.0191664	0.0316402	0.544674
rs3027875	X	153215839	A	G	0.37281	0.0210127	0.0266039	0.429623
rs2071132	X	153216036	G	A	0.203399	0.0211849	0.0316483	0.50325
rs3027878	X	153218365	C	A	0.16635	0.0538678	0.0341579	0.11479
rs762653	X	153218920	G	A	0.166983	0.0540462	0.0340897	0.112873
rs2071133	X	153219665	C	T	0.198649	0.0201806	0.0319811	0.52803
rs1051152	X	153220360	A	G	0.202977	0.0200769	0.0316666	0.526074
rs730106	X	153221657	T	C	0.203399	0.0211849	0.0316483	0.50325
rs2071134	X	153222835	G	C	0.167089	0.0539247	0.0340771	0.113551
rs17421	X	153225634	G	C	0.196855	0.0187206	0.0320558	0.559219
rs632	X	153226471	T	C	0.20266	0.0209073	0.0316957	0.509496
rs17422	X	153227426	A	G	0.203399	0.0212915	0.0316451	0.501062
rs59607260	X	153227770	G	A	0.199282	0.0208394	0.0319283	0.513953
rs2266886	X	153231352	T	C	0.20266	0.0209073	0.0316957	0.509496
rs80208125	X	153238220	A	G	0.203399	0.0179013	0.0316547	0.57172
rs6655268	X	153238288	A	C	0.202871	0.017128	0.0316862	0.588816
rs2266887	X	153239587	G	T	0.203399	0.0214965	0.031647	0.496974
rs2266888	X	153239720	G	A	0.199388	0.0208906	0.0319273	0.512907
rs4898374	X	153241386	G	T	0.198649	0.0204988	0.0319798	0.521528
rs5945172	X	153243315	A	G	0.20361	0.0219478	0.0316391	0.487874
rs12384878	X	153245128	C	G	0.198332	0.0211851	0.032016	0.508161
rs148564206	X	153245474	C	T	0.0314545	-0.130207	0.0766481	0.089363
rs6643653	X	153246018	A	G	0.197277	0.0248922	0.0320254	0.437003
rs2266890	X	153247722	C	T	0.198543	0.0214313	0.0319649	0.502562
rs7350355	X	153247745	A	G	0.202977	0.0218481	0.0316775	0.49038
rs6571303	X	153247954	C	T	0.198227	0.0214674	0.0319715	0.501931
rs13397	X	153248248	G	A	0.159067	0.0685298	0.0346028	0.0476509
rs5945173	X	153250172	G	A	0.196643	0.0224975	0.0320829	0.483159
rs6643808	X	153252147	T	C	0.213004	0.0138223	0.031111	0.656832
rs6643809	X	153252908	T	C	0.213004	0.0138223	0.031111	0.656832
rs6643656	X	153254605	C	G	0.198754	0.0140655	0.0319664	0.65993
rs6655269	X	153256435	G	A	0.200021	0.0201223	0.031864	0.527711
rs5986947	X	153256505	G	C	0.200866	0.020941	0.031787	0.510029
rs5945384	X	153260414	T	C	0.216276	0.01079	0.0309459	0.727335
rs11156610	X	153260745	T	C	0.212687	0.0129439	0.0311896	0.678137
rs141220697	X	153265345	C	G	0.0451763	-0.097437	0.0626854	0.120094
rs11795678	X	153265728	A	G	0.21997	0.0255922	0.0307181	0.404772
rs11797074	X	153265975	T	C	0.279924	0.0103047	0.0283307	0.716061
rs5986948	X	153266172	C	T	0.206354	0.0236896	0.0314742	0.45165
rs5945386	X	153269755	T	G	0.218704	0.0209109	0.030765	0.496696
rs4898375	X	153273226	G	A	0.166772	0.0488891	0.0341188	0.151883
rs633	X	153274228	T	C	0.218809	0.0137651	0.030812	0.655059
rs12400188	X	153275075	A	G	0.218915	0.0149061	0.0308281	0.628724
rs3027898	X	153275890	A	C	0.218493	0.0137022	0.0308601	0.657036
rs731642	X	153277507	G	A	0.204032	0.0177717	0.0316582	0.574551
rs2239673	X	153277889	T	C	0.217754	0.0141383	0.0308883	0.647152
rs763737	X	153278307	A	G	0.213954	0.0131794	0.0311513	0.672238
rs1059703	X	153278829	A	G	0.171839	0.045817	0.0337444	0.174538
rs11465839	X	153280267	A	G	0.0293435	-0.0203648	0.0750888	0.78623
rs7061789	X	153280475	A	G	0.214271	0.012546	0.0311243	0.68688
rs1059702	X	153284192	G	A	0.161495	0.051864	0.0344895	0.132643
rs1059701	X	153284483	A	G	0.217332	0.0119173	0.0308913	0.699659
rs2734647	X	153292180	C	T	0.164767	0.0406034	0.0342753	0.236165
rs3850326	X	153297010	T	C	0.0464429	-0.0722041	0.0618191	0.24281
rs2075596	X	153297392	G	A	0.161072	0.0472333	0.0345606	0.171725
rs3027932	X	153298434	C	G	0.0416931	-0.102374	0.0651603	0.116156
rs3027933	X	153298874	C	G	0.164028	0.0440116	0.0343561	0.200178
rs4898467	X	153299924	A	G	0.210049	0.0147554	0.0312971	0.63731
rs145258870	X	153299971	C	T	0.0434874	-0.100161	0.0636815	0.115756
rs144527094	X	153300033	G	A	0.0393709	-0.122113	0.0674818	0.0703615
rs5987194	X	153301467	G	C	0.163183	0.0473386	0.0344493	0.169394
rs1734790	X	153301653	A	C	0.209943	0.0162626	0.031319	0.603581
rs5987195	X	153301742	A	G	0.0434874	-0.100161	0.0636815	0.115756
rs145678013	X	153301853	C	T	0.0377876	-0.0648389	0.0683557	0.342849
rs5987196	X	153301935	T	A	0.0432763	-0.0920844	0.0638096	0.148989
rs3027935	X	153304468	C	T	0.0680811	-0.0639774	0.0513102	0.212443
rs7887323	X	153305048	T	C	0.0525649	-0.095017	0.0581471	0.102242
rs909131	X	153308227	A	G	0.217859	0.0117223	0.0308291	0.703771
rs3027939	X	153310578	A	G	0.0525649	-0.095017	0.0581471	0.102242
rs17435	X	153311980	A	T	0.217121	0.0121534	0.0308567	0.693681
rs7050901	X	153314310	C	T	0.0473929	-0.0653048	0.0610366	0.284651
rs3027944	X	153316062	A	G	0.0526705	-0.0953698	0.0581318	0.100885
rs1624766	X	153317154	T	C	0.218915	0.0102953	0.0308639	0.738704
rs5987199	X	153319087	T	G	0.0524594	-0.0934144	0.0582008	0.108486
rs5987200	X	153319119	T	C	0.0526705	-0.0953698	0.0581318	0.100885
rs112812100	X	153319857	G	C	0.0523538	-0.0926253	0.0582318	0.111693
rs12559567	X	153321043	C	A	0.0523538	-0.0926253	0.0582318	0.111693
rs7884370	X	153322881	A	G	0.0528816	-0.10207	0.0580384	0.0786354
rs1734787	X	153325446	A	C	0.164556	0.0419016	0.0343661	0.222742
rs1616369	X	153326464	G	A	0.162128	0.0409213	0.034424	0.23454
rs5987201	X	153330042	C	T	0.0523538	-0.0930592	0.0582163	0.10993
rs34834543	X	153330719	C	T	0.0525649	-0.099797	0.0581219	0.0859738
rs1734791	X	153330920	A	T	0.165506	0.0435402	0.0342029	0.203019
rs5986950	X	153331053	C	G	0.0525649	-0.099797	0.0581219	0.0859738
rs1734789	X	153331463	A	G	0.218809	0.00595217	0.0308522	0.847017
rs4011489	X	153332155	G	C	0.0525649	-0.099797	0.0581219	0.0859738
rs111398632	X	153334146	G	A	0.043593	-0.0951608	0.0635161	0.134077
rs111881122	X	153334181	A	T	0.043593	-0.0951608	0.0635161	0.134077
rs7052196	X	153334432	A	T	0.043593	-0.0951608	0.0635161	0.134077
rs7877644	X	153338287	G	A	0.043593	-0.0951608	0.0635161	0.134077
rs5986952	X	153339468	T	A	0.0498206	-0.0817091	0.0594038	0.168981
rs113881950	X	153340281	G	A	0.043593	-0.0951608	0.0635161	0.134077
rs1734792	X	153341060	C	A	0.164872	0.0440353	0.0342522	0.198575
rs4898376	X	153343006	T	C	0.218915	0.00790962	0.0308689	0.797771
rs11156611	X	153344174	G	A	0.0524594	-0.0942321	0.058178	0.105292
rs113162152	X	153346888	G	T	0.043593	-0.0951608	0.0635161	0.134077
rs5987204	X	153347588	G	A	0.043593	-0.0951608	0.0635161	0.134077
rs2239464	X	153348431	G	A	0.20931	0.0122226	0.0313493	0.696623
rs5987205	X	153348586	A	G	0.043593	-0.0951608	0.0635161	0.134077
rs5986954	X	153349295	A	G	0.043593	-0.0951608	0.0635161	0.134077
rs5945393	X	153349428	A	G	0.20931	0.0122226	0.0313493	0.696623
rs5986955	X	153349494	A	G	0.043593	-0.0951608	0.0635161	0.134077
rs12390791	X	153355759	G	A	0.0436985	-0.0907855	0.0633573	0.151883
rs12390885	X	153356015	G	A	0.043593	-0.0951608	0.0635161	0.134077
rs35609266	X	153358115	C	T	0.0434874	-0.084392	0.0635073	0.183895
rs28458447	X	153359700	G	C	0.0521427	-0.0869297	0.0582378	0.135524
rs139097119	X	153360650	A	T	0.0479206	-0.0109767	0.0601489	0.855196
rs33976460	X	153360669	G	A	0.0433819	-0.0870833	0.0636432	0.171217
rs28781958	X	153366846	C	T	0.0439096	-0.095759	0.0633172	0.13044
rs28876812	X	153366850	C	T	0.0458096	-0.104984	0.0621906	0.091392
rs5987207	X	153366927	T	C	0.0523538	-0.0900069	0.0581451	0.121629
rs5986956	X	153367689	G	A	0.0433819	-0.0870833	0.0636432	0.171217
rs111354059	X	153368909	C	G	0.0524594	-0.0907983	0.058114	0.11819
rs112724831	X	153368930	A	G	0.0524594	-0.0907983	0.058114	0.11819
rs5987208	X	153369611	G	A	0.0433819	-0.0870833	0.0636432	0.171217
rs147650189	X	153371497	A	G	0.0481317	-0.00994875	0.0599258	0.868143
rs5986957	X	153372505	C	T	0.162972	0.0397516	0.0344735	0.248867
rs7058768	X	153372519	A	G	0.0434874	-0.0880324	0.0636016	0.166321
rs145056611	X	153372840	C	T	0.0434874	-0.0880324	0.0636016	0.166321
rs73629109	X	153373272	T	G	0.043593	-0.0853429	0.0634657	0.178719
rs5987211	X	153376055	C	T	0.0524594	-0.0907983	0.058114	0.11819
rs3850327	X	153381023	G	A	0.0863416	-0.0569209	0.0459479	0.215414
rs5987213	X	153382676	G	A	0.240025	-0.00417435	0.0297166	0.888287
rs5945400	X	153383114	G	A	0.114946	0.030654	0.0396952	0.439976
rs5945176	X	153383163	T	G	0.282774	0.0131661	0.0282049	0.640641
rs28393511	X	153384838	T	A	0.257653	0.0109384	0.0289929	0.705966
rs5945401	X	153386409	A	G	0.263458	0.00309557	0.0288007	0.914406
rs6655245	X	153387218	T	G	0.282879	-0.00418011	0.028217	0.882231
rs2071649	X	153387918	A	G	0.282668	-0.00468077	0.0282233	0.868277
rs5945402	X	153388411	A	T	0.280557	0.00200448	0.0282814	0.943496
rs5986958	X	153390481	G	A	0.262402	0.0067796	0.0288259	0.814061
rs12399727	X	153396824	C	G	0.188199	0.0382039	0.0324951	0.239722
rs5945177	X	153397150	T	C	0.307156	0.00936131	0.0275399	0.733918
rs5945178	X	153397152	T	C	0.307051	0.0097882	0.0275427	0.722303
rs139397786	X	153407391	C	T	0.049715	-0.0834942	0.0595901	0.161172
rs111562367	X	153690445	G	A	0.0145662	0.0872363	0.105393	0.407828
rs5987264	X	153691888	C	G	0.126504	-0.00871475	0.0382973	0.819992
rs113493627	X	153692046	G	A	0.126187	-0.00939318	0.0383543	0.806529
rs5945429	X	153693811	C	T	0.126821	-0.00908994	0.0382722	0.812263
rs5945430	X	153694334	C	G	0.126821	-0.00908994	0.0382722	0.812263
rs60361517	X	153695908	G	T	0.126715	-0.00646573	0.038265	0.865818
rs5987266	X	153696247	G	C	0.131571	0.0069343	0.0376101	0.85372
rs7886727	X	153696913	C	T	0.126926	-0.00368085	0.0382178	0.923272
rs5986981	X	153697347	C	T	0.126926	-0.00368085	0.0382178	0.923272
rs45512498	X	153697656	T	A	0.10476	-0.00847991	0.0414535	0.837912
rs5987267	X	153699364	G	C	0.128299	-0.00863733	0.0380688	0.820511
rs5945431	X	153701716	A	G	0.131254	0.00347339	0.0376596	0.926514
rs12011572	X	153703041	A	G	0.131148	0.00448992	0.0376704	0.905125
rs2013612	X	153704711	G	A	0.105288	-0.00970243	0.0413429	0.814455
rs6567	X	153706264	C	G	0.106502	0.0139773	0.0411595	0.734166
rs7064093	X	153709976	C	T	0.131043	0.00596398	0.0376836	0.874248
rs7050586	X	153710030	T	C	0.131043	0.00596398	0.0376836	0.874248
rs2315325	X	153710540	T	G	0.131254	0.00692967	0.0376469	0.853958
rs12013922	X	153710842	A	T	0.123865	0.00424819	0.0386562	0.912491
rs41311392	X	153712689	A	T	0.0211104	0.039686	0.0874095	0.649812
rs1063451	X	153712888	C	T	0.131571	0.00652372	0.0376105	0.862294
rs41301335	X	153713010	T	A	0.0206882	0.0256371	0.0884132	0.77184
rs7051615	X	153713167	G	A	0.131676	0.00446121	0.037602	0.905558
rs1050047	X	153713451	C	T	0.131465	0.00250733	0.0376352	0.946883
rs7057286	X	153713787	C	T	0.131676	0.00446121	0.037602	0.905558
rs12392491	X	153714785	T	G	0.131043	0.00580861	0.0376587	0.877418
rs113519705	X	153715153	C	T	0.141281	0.015396	0.0364041	0.672354
rs5945434	X	153715316	C	T	0.124604	0	0.0384519	1
rs145599179	X	153717799	G	A	0.0177327	-0.0310662	0.0977816	0.750705
rs5945435	X	153717829	G	C	0.127032	0.00207043	0.038176	0.956749
rs112239633	X	153718872	G	A	0.274013	0.0217511	0.0285622	0.446339
rs5987268	X	153718976	A	C	0.144342	0.00562039	0.0360566	0.87613
rs12389558	X	153722463	G	T	0.127243	0	0.0381611	1
rs5986984	X	153723650	G	A	0.127243	0	0.0381611	1
rs5987269	X	153723679	A	G	0.127243	0	0.0381611	1
rs12392447	X	153724351	G	A	0.127243	0	0.0381611	1
rs17424	X	153724514	C	G	0.0147773	0.11139	0.104375	0.285874
rs7877409	X	153725108	C	T	0.127243	0	0.0381611	1
rs5945195	X	153725343	G	A	0.127243	0	0.0381611	1
rs5945436	X	153726239	C	A	0.127137	-0.00251977	0.0381757	0.947374
rs5945437	X	153726284	G	A	0.127243	0	0.0381611	1
rs12399041	X	153726700	A	G	0.127137	-0.00164633	0.038184	0.965609
rs60160237	X	153727351	C	T	0.126399	0	0.0382996	1
rs10217886	X	153729460	T	C	0.104127	-0.00687942	0.0415268	0.868423
rs2315328	X	153729981	G	A	0.12661	0	0.038284	1
rs6571252	X	153730465	T	C	0.150676	-0.00250329	0.0355926	0.94393
rs149249521	X	153731069	G	A	0.0206882	0.0256371	0.0884132	0.77184
rs113112171	X	153731699	C	G	0.223031	0.0271252	0.0307152	0.377171
rs5945441	X	153731814	A	G	0.130515	0.0106459	0.0376926	0.777605
rs5987271	X	153732008	A	G	0.130515	0.00898225	0.0376984	0.811675
rs5987272	X	153732411	T	C	0.130515	0.00898225	0.0376984	0.811675
rs12558861	X	153733312	T	C	0.0199493	-0.0736766	0.092277	0.424622
rs146186222	X	153733460	T	C	0.0199493	-0.0736766	0.092277	0.424622
rs7611	X	153734787	T	A	0.167142	0.0201311	0.0340539	0.554418
rs5945100	X	153738092	A	G	0.113416	0.00860239	0.0401372	0.830294
rs142336884	X	153743191	C	T	0.022377	0.0265474	0.0852096	0.75538
rs9887660	X	153744507	C	G	0.144659	-0.00130013	0.0362554	0.971394
rs5986872	X	153744745	G	A	0.144659	-0.00130013	0.0362554	0.971394
rs116565399	X	153745479	G	A	0.101805	0.00284672	0.0419633	0.945914
rs116091912	X	153745480	C	T	0.101805	0.00284672	0.0419633	0.945914
rs111429018	X	153746657	C	T	0.10191	0.00409187	0.0419333	0.922266
rs113667901	X	153747257	C	G	0.10191	0.00409187	0.0419333	0.922266
rs5945200	X	153749923	A	G	0.103177	0.0091629	0.0417085	0.826113
rs112593477	X	153750348	G	A	0.0985328	0.0172561	0.0425684	0.685203
rs2515908	X	153752004	G	A	0.0150939	0.111814	0.103046	0.277883
rs7054137	X	153752240	A	G	0.214587	0.0354378	0.0312346	0.256555
rs137994557	X	153754831	G	T	0.022377	0.0265474	0.0852096	0.75538
rs1894260	X	153755989	C	T	0.261347	0.0368036	0.0290446	0.205105
rs191254870	X	153758125	C	T	0.0244881	-0.00733917	0.0821829	0.928841
rs2515906	X	153758189	G	A	0.19448	-0.00231193	0.0323526	0.943031
rs113098908	X	153758615	G	A	0.101277	0.0101129	0.0420199	0.809811
rs1050757	X	153759858	T	C	0.144342	0	0.0362749	1
rs2071429	X	153760508	A	G	0.144237	-0.00267039	0.0362965	0.941351
rs2230037	X	153760654	G	A	0.121227	-0.00692097	0.0389756	0.859059
rs141936915	X	153765817	C	T	0.022377	0.0259999	0.0852006	0.760243
rs2515685	X	153767071	C	G	0.101172	0.00860193	0.0420557	0.837934
rs185486760	X	153767455	G	C	0.0222715	0.0176903	0.0855385	0.836158
rs2472393	X	153771296	C	T	0.144131	-0.0020424	0.0362995	0.955131
rs2472394	X	153771351	C	A	0.101066	0.00945307	0.0420647	0.822192
rs144918804	X	153774016	C	T	0.054676	0.132102	0.0554659	0.0172339
rs56262786	X	153776155	C	G	0.047604	0.00819208	0.0589626	0.8895
rs140446617	X	153781431	T	C	0.022377	0.0259999	0.0852006	0.760243
rs150358028	X	153782035	G	A	0.100961	0.0119505	0.0420994	0.776514
rs148118581	X	153783939	C	T	0.022377	0.0259999	0.0852006	0.760243
rs5986876	X	153819711	A	G	0.144131	-0.0020424	0.0362995	0.955131
rs149461970	X	153819791	C	T	0.0224826	0.0309921	0.0849241	0.715157
rs111726749	X	153819950	G	A	0.100961	0.00820534	0.0420951	0.845452
rs61079577	X	153820491	G	A	0.101066	0.00554626	0.0420713	0.895119
rs192865934	X	153820769	T	C	0.0227992	0.0391344	0.0844789	0.643189
rs150520494	X	153825561	C	T	0.022377	0.0259999	0.0852006	0.760243
rs112477758	X	153826990	G	A	0.101066	0.00947732	0.0420654	0.821746
rs150457045	X	153827404	C	T	0.0205826	0.0277852	0.088549	0.753686
rs4898389	X	153827637	A	G	0.144237	0	0.0362804	1
rs4898390	X	153828212	C	T	0.0199493	-0.0736766	0.092277	0.424622
rs5986877	X	153828269	C	G	0.144131	-0.0020424	0.0362995	0.955131
rs7876700	X	153829162	G	A	0.101172	0.00704659	0.0420646	0.866962
rs73575211	X	153829411	C	G	0.101277	0.00794499	0.0420407	0.850106
rs113120951	X	153829513	C	T	0.101172	0.00704659	0.0420646	0.866962
rs7879049	X	153829693	A	G	0.101277	0.00794499	0.0420407	0.850106
rs139569170	X	153829893	G	A	0.0199493	-0.0736766	0.092277	0.424622
rs112503673	X	153830128	C	T	0.100961	0.00820534	0.0420951	0.845452
rs139732065	X	153830137	G	A	0.0224826	0.0309921	0.0849241	0.715157
rs73575214	X	153830788	A	G	0.101277	0.00794499	0.0420407	0.850106
rs151097031	X	153832122	C	T	0.0177327	-0.0215482	0.0969296	0.824074
rs113051814	X	153832236	G	A	0.101172	0.00704659	0.0420646	0.866962
rs145249513	X	153833772	A	G	0.0222715	0.0176903	0.0855385	0.836158
rs7053878	X	153834100	T	A	0.27623	0.031706	0.028456	0.265188
rs148838177	X	153839402	C	T	0.0346211	-0.0134363	0.0709056	0.849705
rs139782679	X	153840429	T	C	0.0474984	0.0107691	0.0589584	0.855068
rs200473276	X	153860666	A	G	0.10133	0.00995513	0.0420265	0.812752
rs5945218	X	153877430	C	T	0.10133	0.00995513	0.0420265	0.812752
rs17052003	X	153885769	C	T	0.10133	0.00995513	0.0420265	0.812752
rs5945220	X	153885910	G	C	0.10133	0.00995513	0.0420265	0.812752
rs4898348	X	153886394	C	T	0.276652	0.029358	0.028435	0.301856
rs112030415	X	153888797	C	T	0.0150939	0.111814	0.103046	0.277883
rs112947278	X	153889375	G	C	0.10133	0.00995513	0.0420265	0.812752
rs5945226	X	153889944	C	A	0.10133	0.00995513	0.0420265	0.812752
rs5945227	X	153898212	C	T	0.101224	0.00839422	0.0420589	0.841807
rs3813455	X	153904135	C	G	0.0626451	0.0184658	0.0530014	0.727538
rs5945108	X	153904397	A	G	0.276546	0.035241	0.0284318	0.215163
rs112527470	X	153923254	G	A	0.0451763	0.032456	0.0604745	0.591482
rs56694562	X	153932011	G	A	0.0451763	0.032456	0.0604745	0.591482
rs112439069	X	153933145	A	C	0.230737	0.0323362	0.0302983	0.285853
rs113031222	X	153936890	C	T	0.0454929	0.0324906	0.0602118	0.589469
rs17281349	X	153940861	G	A	0.0666033	0.122768	0.0501551	0.0143743
rs138521463	X	153961989	G	A	0.0479206	-0.0127482	0.0589472	0.828782
rs192422426	X	153962888	A	G	0.00865527	0.163964	0.136657	0.23021
rs185247428	X	153968586	G	A	0.00865527	0.163964	0.136657	0.23021
rs2063320	X	153968860	A	C	0.161072	0.0226483	0.0344912	0.511413
rs142295494	X	153972357	C	T	0.101436	0.0209203	0.0419609	0.618086
rs111318134	X	153973159	C	T	0.0498206	0.0212591	0.0579139	0.713559
rs112386619	X	153974282	G	A	0.0590036	0.0349132	0.0544439	0.521348
rs12557286	X	153981415	C	T	0.0860249	0.00478572	0.0458817	0.916927
rs183412678	X	153982263	T	A	0.022377	-0.0539004	0.0873868	0.537365
rs113365046	X	153986081	G	A	0.020266	0.0852108	0.0888965	0.337791
rs191450613	X	153996339	A	T	0.0271269	-0.0149759	0.0787304	0.849139
rs111807979	X	153996414	C	T	0.0524594	-0.00349105	0.0570246	0.951184
rs2664160	X	153998497	G	A	0.217226	0.0184452	0.0308398	0.549775
rs1127051	X	154004584	C	T	0.0624868	0.0336097	0.0530347	0.526256
rs1800533	X	154005148	G	A	0.0998522	0.0300926	0.0421534	0.4753
rs2728727	X	154008845	C	T	0.0961579	0.0306256	0.0428098	0.47437
rs2728729	X	154009347	G	A	0.26293	0.0483941	0.0288822	0.0938225
rs5945238	X	154012509	C	T	0.0959468	0.0477719	0.0429216	0.265707
rs112027316	X	154015221	G	A	0.0593202	0.0286024	0.0541966	0.597671
rs5945114	X	154018581	C	T	0.184822	0.0104885	0.0328134	0.749241
rs73641113	X	154022877	T	C	0.102913	0.0243532	0.0415977	0.558248
rs149118694	X	154024234	G	T	0.0592147	0.0263833	0.0542749	0.626892
rs113880198	X	154024564	C	G	0.0349377	-0.0346472	0.0696704	0.618976
rs7063915	X	154024890	T	C	0.150201	0.0159671	0.0357266	0.654928
rs7062649	X	154025294	G	A	0.0614313	0.113433	0.0522457	0.0299207
rs5945243	X	154027171	G	A	0.0438041	0.00984371	0.0610445	0.871893
rs5945116	X	154032733	A	T	0.149462	0.0147251	0.0357858	0.680721
rs145708638	X	154032923	A	G	0.0178383	-0.0470276	0.0987063	0.633761
rs142561997	X	154035471	G	A	0.0243825	-0.0142984	0.0823671	0.862185
rs6643707	X	154042428	T	C	0.0993245	0.0249055	0.0421875	0.554955
rs5945245	X	154043663	G	A	0.155161	0.0220766	0.0352389	0.530999
rs5945247	X	154048269	C	G	0.0990078	0.0208753	0.0422228	0.621018
rs5987038	X	154048777	A	C	0.154845	0.0254153	0.0353074	0.47163
rs112920627	X	154052355	G	A	0.0569981	0.0221624	0.0552471	0.688309
rs58181342	X	154053402	C	T	0.155056	0.0230351	0.0352867	0.513885
rs1467061	X	154055737	T	C	0.155161	0.0212019	0.0352793	0.547858
rs5945249	X	154057454	T	C	0.155056	0.0230351	0.0352867	0.513885
rs1472977	X	154059677	G	A	0.165506	0.0602014	0.0339112	0.0758537
rs4898397	X	154062431	T	G	0.113046	0.0436866	0.0397235	0.271435
rs17281377	X	154066470	C	T	0.0957357	0.0474623	0.0429838	0.26951
rs142713295	X	154067880	A	G	0.09943	0.0159795	0.0421782	0.704795
rs1509787	X	154068634	G	A	0.15495	0.0284969	0.0352977	0.419477
rs188272652	X	154069532	G	A	0.0993245	0.0163635	0.0421837	0.698083
rs113582497	X	154077540	C	T	0.0146717	0.142791	0.103542	0.167874
rs4898398	X	154078946	G	A	0.0992189	0.015153	0.0421806	0.719414
rs73561493	X	154079253	T	C	0.155056	0.024889	0.0352965	0.480722
rs5945120	X	154082542	T	G	0.0993245	0.0137217	0.0421585	0.744819
rs139554952	X	154083144	C	T	0.0993245	0.0137217	0.0421585	0.744819
rs149697081	X	154083535	G	A	0.0991134	0.0177669	0.0421939	0.673698
rs4898399	X	154087368	A	T	0.155267	0.0259712	0.0352727	0.461549
rs112922881	X	154087726	C	T	0.0864471	0.0167341	0.0452793	0.711698
rs148824857	X	154088052	A	G	0.0991134	0.0177669	0.0421939	0.673698
rs28370229	X	154088524	A	G	0.0416931	-0.0376159	0.0646888	0.56091
rs28370248	X	154088986	C	A	0.0290268	-0.0347387	0.0741791	0.639564
rs28370247	X	154091125	C	T	0.0199493	0.106188	0.0892866	0.234324
rs28651891	X	154093074	G	A	0.020266	0.101915	0.0887333	0.250738
rs28814617	X	154093855	C	T	0.0991134	0.0177669	0.0421939	0.673698
rs78327897	X	154094904	C	T	0.0864471	0.0167341	0.0452793	0.711698
rs28823570	X	154095604	T	C	0.0992189	0.015153	0.0421806	0.719414
rs28820950	X	154096475	G	T	0.0992189	0.015153	0.0421806	0.719414
rs28816696	X	154100708	A	G	0.15495	0.0284969	0.0352977	0.419477
rs113460214	X	154103785	A	G	0.0556259	0.014377	0.0558133	0.796723
rs28840828	X	154106774	G	C	0.0199493	0.106188	0.0892866	0.234324
rs28829112	X	154107958	C	A	0.0993245	0.0144352	0.0421636	0.732078
rs146055239	X	154121518	G	A	0.0993245	0.0144352	0.0421636	0.732078
rs113385907	X	154122803	G	A	0.0199493	0.106188	0.0892866	0.234324
rs28370221	X	154126990	T	C	0.0993245	0.0144352	0.0421636	0.732078
rs28370241	X	154127937	G	A	0.0291324	-0.0366694	0.074083	0.620617
rs28370220	X	154128698	G	A	0.154845	0.0303066	0.035301	0.390605
rs28370239	X	154128794	G	C	0.0199493	0.106188	0.0892866	0.234324
rs28370217	X	154133432	T	C	0.013194	0	0.108635	1
rs113792263	X	154137062	C	T	0.0199493	0.106188	0.0892866	0.234324
rs147346816	X	154138744	C	T	0.0299768	0.0348282	0.0739406	0.63762
rs112770696	X	154139991	T	C	0.0200549	0.109015	0.0890677	0.220968
rs28698205	X	154141335	C	T	0.0992189	0.0170459	0.0421768	0.6861
rs28891166	X	154143364	A	T	0.0992189	0.0170459	0.0421768	0.6861
rs111471170	X	154148819	C	G	0.020266	0.112165	0.0886562	0.205812
rs1936642	X	154149138	T	C	0.154423	0.0311208	0.0353337	0.378443
rs113642816	X	154152138	T	G	0.0556259	0.0185972	0.0557383	0.738642
rs113224419	X	154152778	T	C	0.0875026	0.0140457	0.0450404	0.755157
rs111887327	X	154154745	A	G	0.0204771	0.108849	0.0881336	0.216816
rs28370214	X	154156199	A	G	0.0850749	-0.0904928	0.046469	0.0514892
rs1800292	X	154158201	T	G	0.0952079	0.0199643	0.0430767	0.643035
rs1800291	X	154158285	G	C	0.173211	0.0468389	0.0336319	0.163713
rs17281384	X	154162765	G	A	0.0203715	0.10608	0.088344	0.229843
rs78362479	X	154165351	T	C	0.0876082	0.0169452	0.0450355	0.706721
rs5945122	X	154173907	A	C	0.15305	0.0365963	0.0354296	0.301636
rs4898400	X	154174631	C	T	0.173528	0.0471837	0.0336083	0.16034
rs150203712	X	154181331	A	C	0.0270213	0.0383249	0.0777289	0.621971
rs113742881	X	154181798	T	C	0.0204771	0.108849	0.0881336	0.216816
rs5945258	X	154182952	C	T	0.152417	0.0362081	0.035502	0.307781
rs7061362	X	154183372	C	T	0.152417	0.0362081	0.035502	0.307781
rs145039153	X	154186142	C	G	0.095419	0.0189506	0.0430253	0.659611
rs112834085	X	154187037	C	T	0.0204771	0.108849	0.0881336	0.216816
rs5945263	X	154187138	G	A	0.0858138	-0.0358743	0.046171	0.437166
rs12398789	X	154187232	C	A	0.152312	0.0349764	0.0355214	0.324792
rs76063559	X	154187574	T	C	0.0873971	0.0183596	0.0450704	0.683748
rs113261176	X	154188671	T	G	0.0204771	0.108849	0.0881336	0.216816
rs143695573	X	154190975	T	C	0.0412708	-0.00820003	0.0631939	0.896756
rs113244055	X	154191137	C	G	0.152523	0.0325479	0.0355001	0.359226
rs5945264	X	154192301	C	T	0.173105	0.0461982	0.0336502	0.169785
rs7053448	X	154193211	T	C	0.173105	0.0461982	0.0336502	0.169785
rs73567710	X	154193620	C	T	0.152628	0.0339429	0.0354816	0.338752
rs146258764	X	154194052	T	C	0.0195271	-0.0629721	0.0948466	0.506731
rs7058826	X	154194989	C	T	0.152523	0.0325479	0.0355001	0.359226
rs5945265	X	154196387	G	A	0.173105	0.0450189	0.0336554	0.181012
rs145234270	X	154202897	A	G	0.0381043	0.0162381	0.0655293	0.80429
rs113686266	X	154210263	G	A	0.0284991	0.0486154	0.0745751	0.514466
rs5945128	X	154210882	T	C	0.157378	0	0.0350168	1
rs147927051	X	154212392	G	A	0.0183661	0	0.0967995	1
rs149309160	X	154212603	T	G	0.0232214	0.0899847	0.0823039	0.274252
rs73641115	X	154218247	A	G	0.137957	0.00757385	0.0368834	0.837302
rs5945269	X	154219318	A	G	0.137957	0.00757385	0.0368834	0.837302
rs73567728	X	154222963	G	A	0.132046	-0.00764916	0.0376443	0.838982
rs5945270	X	154223203	C	T	0.0419042	-0.0101197	0.0626713	0.871722
rs28370236	X	154225114	C	G	0.0201604	0.0396537	0.0895212	0.6578
rs28370235	X	154226854	T	G	0.0572092	0.00508888	0.0552519	0.926616
rs6655259	X	154228944	C	T	0.0284991	0.0568527	0.0746261	0.446159
rs141897310	X	154230038	T	C	0.0346211	0.031228	0.0699011	0.655059
rs17281398	X	154233774	A	G	0.0992189	0.0227289	0.0424494	0.592349
rs113298253	X	154239725	G	A	0.0284991	0.0568527	0.0746261	0.446159
rs113315977	X	154239925	C	T	0.0284991	0.0568527	0.0746261	0.446159
rs55807428	X	154240385	T	G	0.095419	0.0141777	0.0435515	0.744774
rs142058195	X	154250326	T	C	0.023327	0.0860621	0.0821961	0.295084
rs148282693	X	154271566	A	G	0.0951024	0.0196857	0.0431425	0.648178
rs147757803	X	154272560	A	C	0.0845472	-0.089851	0.0465631	0.0536486
rs147178032	X	154273069	G	C	0.0261769	-0.147087	0.0815112	0.0711535
rs113884477	X	154276531	C	A	0.0283935	0.0653642	0.0747132	0.381645
rs113240511	X	154277000	C	T	0.0283935	0.0653642	0.0747132	0.381645
rs7881389	X	154278824	A	G	0.095419	0.0120774	0.0435359	0.781464
rs17328181	X	154279643	C	G	0.144712	0.043282	0.0361508	0.231204
rs1448032	X	154280805	G	A	0.0953135	0.0136034	0.0435625	0.754832
rs111262877	X	154281330	G	A	0.0283935	0.0653642	0.0747132	0.381645
rs143802254	X	154283532	G	A	0.0124551	-0.0347041	0.110969	0.754481
rs111837982	X	154285625	C	A	0.0284991	0.0618812	0.0745695	0.406626
rs5945135	X	154286051	G	C	0.0984801	0.0161957	0.0429508	0.706118
rs41299130	X	154288310	C	A	0.0845472	-0.089851	0.0465631	0.0536486
rs5945137	X	154294900	C	A	0.0981634	0.0174662	0.0430144	0.684702
rs191093316	X	154299303	G	A	0.0211104	-0.077018	0.089224	0.388028
rs2298259	X	154301790	G	C	0.0447541	0.0240211	0.0606561	0.692089
rs5945286	X	154302678	C	T	0.095419	0.0174426	0.0435598	0.688841
rs145924431	X	154303321	T	A	0.0448596	0.0233516	0.0606263	0.70011
rs11156588	X	154313223	C	T	0.0381043	0.0300751	0.0667396	0.652254
rs5945287	X	154314030	G	A	0.235592	0.0617674	0.0296869	0.0374677
rs113298600	X	154316927	C	T	0.0158328	0.145957	0.0993583	0.141833
rs111258567	X	154321821	A	G	0.0283935	0.0551385	0.0747292	0.460609
rs111370526	X	154323662	A	C	0.0283935	0.0551385	0.0747292	0.460609
rs146303886	X	154324211	G	A	0.0194216	-0.0853454	0.0954925	0.371461
rs112163143	X	154326429	G	T	0.0283935	0.0551385	0.0747292	0.460609
rs5987093	X	154328863	C	T	0.0378932	0.0393585	0.0668244	0.555872
rs138430422	X	154329590	A	C	0.0124551	-0.0565221	0.110974	0.610522
rs112264106	X	154330968	T	C	0.0284991	0.0528482	0.0746209	0.478807
rs149039995	X	154335822	T	C	0.0198438	0.0752477	0.088401	0.394653
rs5945290	X	154337513	C	T	0.0280768	0.0614481	0.0751433	0.413502
rs6655840	X	154337722	C	T	0.0283935	0.0551385	0.0747292	0.460609
rs151232804	X	154344129	G	A	0.020266	0.0442775	0.0892064	0.619648
rs10194	X	154351250	A	G	0.251003	0.0257735	0.0291877	0.377222
rs189180542	X	154353313	C	T	0.0194216	-0.0853454	0.0954925	0.371461
rs143914199	X	154354089	T	C	0.0194216	-0.0853454	0.0954925	0.371461
rs145942384	X	154356413	C	T	0.0197382	0.094709	0.0883127	0.283528
rs1128863	X	154356862	A	G	0.0381043	0.0471542	0.0665714	0.478743
rs142281137	X	154360403	C	T	0.0786363	-0.0364947	0.0478707	0.445845
rs12387365	X	154363581	G	A	0.0383154	0.0508787	0.0663851	0.443428
rs144519415	X	154366036	T	A	0.019316	-0.0716373	0.095583	0.45357
rs150562656	X	154366496	A	C	0.019316	-0.0716373	0.095583	0.45357
rs113601686	X	154367595	G	A	0.0282879	0.0526391	0.0748797	0.482067
rs148957918	X	154368348	C	A	0.019316	-0.0716373	0.095583	0.45357
rs113642179	X	154369656	T	C	0.0752586	-0.00632792	0.0484078	0.895996
rs150013853	X	154372993	G	A	0.0639645	0.1218	0.0512896	0.0175603
rs112876778	X	154378113	T	A	0.0274435	0.0717032	0.0760458	0.345735
rs782288399	X	154378273	T	C	0.0291324	-0.00644628	0.0761337	0.932523
rs111267075	X	154378466	T	G	0.0274435	0.0717032	0.0760458	0.345735
rs146853733	X	154378696	T	C	0.0173105	-0.129507	0.100681	0.198334
rs5987090	X	154379088	A	C	0.27718	0.0267838	0.0282723	0.34346
rs145759397	X	154380581	G	A	0.0204771	0.0326449	0.088944	0.713598
rs9698370	X	154383223	G	A	0.217226	0.0239963	0.0307304	0.434881
rs5945143	X	154383972	C	G	0.0293435	-0.00471995	0.0757958	0.950346
rs17281405	X	154384957	C	T	0.0145662	0.142998	0.10393	0.16885
rs137980470	X	154387324	G	A	0.0146717	0.140987	0.103572	0.173437
rs112984608	X	154391567	C	G	0.027338	0.074156	0.0761627	0.330229
rs141156270	X	154391877	T	C	0.029449	-0.0080753	0.0756512	0.914992
rs113038688	X	154395148	C	T	0.027338	0.074156	0.0761627	0.330229
rs193066893	X	154398027	C	T	0.027338	0.074156	0.0761627	0.330229
rs111385623	X	154398951	C	T	0.027338	0.074156	0.0761627	0.330229
rs185110194	X	154399130	G	A	0.0293435	-0.00471995	0.0757958	0.950346
rs111425838	X	154399260	T	C	0.027338	0.074156	0.0761627	0.330229
rs57565159	X	154399600	G	A	0.207304	0.0213327	0.0313036	0.49557
rs6642356	X	154402806	T	C	0.272852	0.0267568	0.028431	0.346647
rs145445059	X	154402807	G	A	0.017205	-0.116987	0.100919	0.246371
rs146475142	X	154403109	C	A	0.017205	-0.116987	0.100919	0.246371
rs140886310	X	154403130	T	C	0.0290268	0.00456623	0.0763319	0.952298
rs150160265	X	154403318	C	G	0.0289213	0	0.0765642	1
rs146706474	X	154404206	T	G	0.0372599	-0.0328129	0.0681499	0.630175
rs151216679	X	154404786	T	C	0.0341989	-0.0292762	0.0708921	0.679629
rs12010928	X	154404938	G	A	0.03441	-0.0332772	0.0707583	0.638145
rs6567793	X	154408041	G	A	0.283724	0.0214141	0.0280798	0.445692
rs113820835	X	154408903	T	C	0.0565759	0.0184385	0.0554376	0.739437
rs145281006	X	154409135	C	G	0.0339878	-0.0261578	0.0710429	0.712726
rs12400803	X	154410090	T	C	0.0339878	-0.0261578	0.0710429	0.712726
rs138864220	X	154410793	G	A	0.0185772	-0.0310104	0.0963734	0.747625
rs150777034	X	154414604	G	A	0.0377876	-0.0680225	0.0683977	0.319973
rs12400643	X	154414988	T	C	0.0245936	-0.0247937	0.0832596	0.765865
rs6642392	X	154416077	T	G	0.278024	0.0149904	0.0282599	0.595802
rs5940457	X	154416463	G	A	0.0345155	-0.0367809	0.0704687	0.601708
rs3105274	X	154416937	G	A	0.277813	0.0145236	0.0282681	0.607406
rs5940456	X	154418708	T	A	0.0339878	-0.0261578	0.0710429	0.712726
rs5983712	X	154418896	A	T	0.274752	0.0184755	0.0283815	0.515067
rs581225	X	154419122	A	T	0.342939	0.0202432	0.0266887	0.448156
rs181772442	X	154422071	A	C	0.0421153	-0.00941017	0.0638932	0.882911
rs495251	X	154422423	G	A	0.27433	0.0198864	0.0283898	0.483629
rs6567813	X	154423133	C	T	0.248047	0.0312035	0.0292734	0.286454
rs488312	X	154423899	C	G	0.282985	0.0242032	0.0281011	0.38908
rs143478537	X	154424170	G	C	0.150306	0.0441815	0.0355292	0.213673
rs12397843	X	154426061	C	T	0.0339878	-0.0261578	0.0710429	0.712726
rs5940455	X	154426668	G	C	0.274435	0.018766	0.0283992	0.508745
rs5983644	X	154434658	C	T	0.248997	0.0271206	0.0292505	0.353831
rs73641118	X	154437045	A	G	0.249419	0.0306166	0.0292343	0.294968
rs73641119	X	154437056	T	C	0.249419	0.0306166	0.0292343	0.294968
rs573189	X	154437617	T	C	0.354972	0.0247157	0.0264663	0.350378
rs573158	X	154437629	A	G	0.284252	0.0238477	0.0280735	0.395619
rs11156600	X	154440161	T	C	0.259447	0.01529	0.0289113	0.596903
rs148887531	X	154440581	C	A	0.0339878	-0.0261578	0.0710429	0.712726
rs141799924	X	154441017	G	C	0.0803251	-0.034544	0.0472295	0.464531
rs181704349	X	154442119	C	T	0.082225	-0.0269613	0.0468117	0.564647
rs499669	X	154442443	G	C	0.284252	0.0208601	0.0280796	0.457548
rs5940453	X	154445759	C	T	0.0339878	-0.030701	0.0712413	0.666509
rs480210	X	154446014	T	C	0.348111	0.0240439	0.0265918	0.365898
rs145700123	X	154446102	C	T	0.0337767	-0.0296096	0.0713019	0.677943
rs113442958	X	154449083	C	G	0.0337767	-0.0296096	0.0713019	0.677943
rs4893072	X	154451378	C	G	0.283196	0.0191833	0.0281224	0.495154
rs112513213	X	154451522	C	T	0.249103	0.0259687	0.0292611	0.374819
rs150847435	X	154452126	C	T	0.283196	0.0191833	0.0281224	0.495154
rs35296872	X	154454087	A	G	0.251003	0.0245947	0.0291889	0.39945
rs145472850	X	154454299	G	A	0.0337767	-0.0296096	0.0713019	0.677943
rs73569697	X	154458814	G	A	0.249103	0.0259687	0.0292611	0.374819
rs147300686	X	154460943	G	A	0.0337767	-0.0296096	0.0713019	0.677943
rs5940367	X	154465842	A	T	0.0337767	-0.0296096	0.0713019	0.677943
rs11887	X	154467457	C	T	0.284041	0.0193187	0.0280937	0.491673
rs3599	X	154467737	T	C	0.0337767	-0.0296096	0.0713019	0.677943
rs35943578	X	154468825	C	T	0.248997	0.0248808	0.0292693	0.395289
rs5940450	X	154473435	C	T	0.0337767	-0.0296096	0.0713019	0.677943
rs73571105	X	154478027	C	T	0.249947	0.0269425	0.0292282	0.356634
rs111443634	X	154478089	T	C	0.250264	0.0272176	0.0292188	0.35159
rs112443809	X	154478253	C	T	0.249631	0.0265438	0.0292383	0.363961
rs547447	X	154479421	C	T	0.249631	0.0265438	0.0292383	0.363961
rs475025	X	154484937	A	G	0.249842	0.0268761	0.0292297	0.357845
rs9887620	X	154485061	G	C	0.0905636	-0.00190156	0.0446881	0.966059
rs3120723	X	154485384	C	T	0.250158	0.0272743	0.0292196	0.3506
rs3105275	X	154488432	G	A	0.250158	0.0272743	0.0292196	0.3506
rs17052027	X	154488741	G	A	0.0343044	-0.0201155	0.0705643	0.775594
rs5983697	X	154492424	C	T	0.181972	0.0256369	0.0327914	0.434322
rs543054	X	154493106	A	G	0.250158	0.0272743	0.0292196	0.3506
rs573572	X	154494178	C	T	0.249525	0.0225027	0.0292464	0.441645
rs3105276	X	154495049	G	A	0.249419	0.0225767	0.0292473	0.440158
rs113498291	X	154495308	T	A	0.0340933	-0.0398316	0.0710442	0.57503
rs3105278	X	154495927	G	A	0.249631	0.0247527	0.0292385	0.397229
rs523614	X	154496166	T	C	0.249631	0.0247527	0.0292385	0.397229
rs485957	X	154497242	T	G	0.249631	0.0247527	0.0292385	0.397229
rs3105279	X	154497666	A	C	0.284885	0.0204198	0.028065	0.466865
rs578365	X	154498348	T	C	0.249947	0.0251524	0.0292283	0.389486
rs498535	X	154498524	A	G	0.249314	0.0221635	0.0292531	0.448663
rs492622	X	154498668	C	T	0.249314	0.0221635	0.0292531	0.448663
rs503202	X	154499056	C	T	0.252797	0.0260603	0.0291042	0.370566
rs496583	X	154499139	G	T	0.249314	0.0221635	0.0292531	0.448663
rs524668	X	154499876	C	A	0.249314	0.0221635	0.0292531	0.448663
rs527473	X	154500175	C	T	0.249631	0.0247527	0.0292385	0.397229
rs536181	X	154500374	T	C	0.249631	0.0247527	0.0292385	0.397229
rs557984	X	154500421	G	A	0.249631	0.0247527	0.0292385	0.397229
rs5983694	X	154503045	G	T	0.249314	0.0221635	0.0292531	0.448663
rs7891581	X	154503266	A	T	0.249631	0.0247527	0.0292385	0.397229
rs3120733	X	154504066	A	C	0.249631	0.0247527	0.0292385	0.397229
rs5940448	X	154504905	T	C	0.0337767	-0.0296096	0.0713019	0.677943
rs525161	X	154505745	A	G	0.249631	0.0247527	0.0292385	0.397229
rs559165	X	154507173	T	G	0.249631	0.0247527	0.0292385	0.397229
rs515165	X	154508027	C	G	0.249631	0.0247527	0.0292385	0.397229
rs544582	X	154508954	A	G	0.249736	0.0256862	0.02923	0.37953
rs3120732	X	154509719	T	C	0.249736	0.0256862	0.02923	0.37953
rs3120731	X	154509738	T	G	0.249736	0.0256862	0.02923	0.37953
rs812476	X	154512854	T	C	0.249736	0.0249019	0.0292359	0.394349
rs149934035	X	154513165	C	G	0.0337767	-0.0296096	0.0713019	0.677943
rs497502	X	154513813	C	G	0.249631	0.0247527	0.0292385	0.397229
rs499428	X	154514047	A	G	0.249736	0.0249019	0.0292359	0.394349
rs112944065	X	154514197	C	T	0.0540426	0.0252042	0.0564139	0.655039
rs504984	X	154514666	T	C	0.249736	0.0249019	0.0292359	0.394349
rs507127	X	154514919	A	G	0.249736	0.0249019	0.0292359	0.394349
rs513441	X	154515619	A	G	0.284146	0.0208371	0.0280941	0.458276
rs535869	X	154515705	C	T	0.249736	0.0249019	0.0292359	0.394349
rs572988	X	154517488	T	C	0.249736	0.0249019	0.0292359	0.394349
rs516396	X	154518759	T	C	0.249736	0.0249019	0.0292359	0.394349
rs519641	X	154519176	C	A	0.249736	0.0249019	0.0292359	0.394349
rs542899	X	154519309	A	T	0.249736	0.0249019	0.0292359	0.394349
rs4893113	X	154520877	C	T	0.284885	0.0211914	0.0280673	0.450237
rs782769	X	154521614	G	A	0.249736	0.0249019	0.0292359	0.394349
rs61166524	X	154521831	A	G	0.249736	0.0249019	0.0292359	0.394349
rs113313431	X	154523008	G	T	0.0541482	0.0239942	0.0563689	0.670353
rs113286409	X	154524218	C	T	0.0464429	0.0518137	0.0603329	0.390452
rs533001	X	154524691	C	T	0.249736	0.0249019	0.0292359	0.394349
rs3120729	X	154526428	T	A	0.249736	0.0249019	0.0292359	0.394349
rs1032821	X	154527474	C	G	0.249736	0.0249019	0.0292359	0.394349
rs5983838	X	154534628	C	T	0.249208	0.0241654	0.0292636	0.408928
rs1393999	X	154536274	G	T	0.249736	0.0249019	0.0292359	0.394349
rs12013168	X	154536836	C	T	0.249736	0.0249019	0.0292359	0.394349
rs513227	X	154539215	T	A	0.249736	0.0249019	0.0292359	0.394349
rs568396	X	154541603	C	G	0.249736	0.0249019	0.0292359	0.394349
rs506457	X	154542927	T	A	0.249736	0.0249019	0.0292359	0.394349
rs547724	X	154543125	T	G	0.284885	0.0211914	0.0280673	0.450237
rs529965	X	154546292	G	A	0.249525	0.0256972	0.0292435	0.379546
rs534490	X	154546764	G	A	0.249314	0.0259785	0.0292467	0.374403
rs481097	X	154550003	A	C	0.249525	0.0256972	0.0292435	0.379546
rs537992	X	154550004	T	A	0.249525	0.0256972	0.0292435	0.379546
rs111480822	X	154550013	T	C	0.0464429	0.0518137	0.0603329	0.390452
rs4320706	X	154550730	A	T	0.249842	0.0260965	0.0292333	0.372019
rs145858078	X	154551505	C	T	0.0337767	-0.0296096	0.0713019	0.677943
rs142799354	X	154551911	C	T	0.0337767	-0.0296096	0.0713019	0.677943
rs7052359	X	154553751	T	C	0.284991	0.0205581	0.028063	0.463821
rs541080	X	154554695	G	A	0.249736	0.0249019	0.0292359	0.394349
rs524609	X	154555595	T	G	0.249736	0.0249019	0.0292359	0.394349
rs495736	X	154557053	T	A	0.249736	0.0249019	0.0292359	0.394349
rs496740	X	154557160	A	G	0.284991	0.0205581	0.028063	0.463821
rs5983764	X	154558908	T	C	0.249736	0.0249019	0.0292359	0.394349
rs520145	X	154564940	G	C	0.249736	0.0249019	0.0292359	0.394349
rs28773194	X	154617179	T	C	0.285518	0.0218774	0.0280426	0.435304
rs4131734	X	154622229	T	C	0.285518	0.0218774	0.0280426	0.435304
rs139350609	X	154622696	A	C	0.0246992	0	0.082939	1
rs72616496	X	154634970	C	T	0.285518	0.0238052	0.0280421	0.395933
rs28503175	X	154647114	C	A	0.285518	0.0218774	0.0280426	0.435304
rs28476526	X	154650337	G	A	0.285518	0.0218774	0.0280426	0.435304
rs150374347	X	154651617	T	C	0.0343044	-0.0201155	0.0705643	0.775594
rs28850649	X	154660604	A	G	0.0343044	-0.0201155	0.0705643	0.775594
rs28864804	X	154665095	A	G	0.285518	0.0218774	0.0280426	0.435304
rs28848797	X	154665337	T	C	0.285518	0.0218774	0.0280426	0.435304
rs28842206	X	154665968	A	G	0.285518	0.0218774	0.0280426	0.435304
rs111704219	X	154667668	A	G	0.0682922	0.0207215	0.0502791	0.680245
rs28480480	X	154668066	A	T	0.285518	0.0218774	0.0280426	0.435304
rs28810503	X	154670873	C	A	0.285518	0.0218774	0.0280426	0.435304
rs28868612	X	154672755	G	A	0.0338822	-0.0258452	0.0711097	0.716264
rs28868939	X	154674374	G	A	0.0338822	-0.0258452	0.0711097	0.716264
rs28880039	X	154678628	C	G	0.285413	0.0225103	0.0280469	0.422208
rs111448908	X	154682535	G	A	0.0541482	0.021946	0.0563841	0.69711
rs5940475	X	154771728	T	C	0.0336711	-0.0256264	0.0714306	0.719775
rs5940476	X	154775278	G	A	0.0337767	-0.0296096	0.0713019	0.677943
rs5940380	X	154777818	G	A	0.0336711	-0.0256264	0.0714306	0.719775
rs6642284	X	154778134	T	C	0.03441	-0.0300664	0.0706247	0.670311
rs5940536	X	154821956	G	A	0.0341989	-0.0238016	0.0707502	0.736556
rs5940540	X	154833182	T	C	0.0336711	-0.0256264	0.0714306	0.719775
rs5940403	X	154835342	C	T	0.0340933	-0.0198483	0.0708765	0.779447
rs5940542	X	154849234	G	A	0.0336711	-0.0256264	0.0714306	0.719775
rs150201397	X	154850212	T	C	0.0336711	-0.0256264	0.0714306	0.719775
rs140195596	X	154854338	A	G	0.0675533	0.0221522	0.0505667	0.66133
rs5940550	X	154864898	T	C	0.0336711	-0.0256264	0.0714306	0.719775
rs111970912	X	154889816	C	A	0.0524594	0.0249627	0.0572788	0.662974
