# Supplementary material for: Sex bias in celiac disease: XWAS and monocyte eQTLs in women identify TMEM187 as a functional candidate gene
Source: Biol Sex Differ. 2023 Dec 11;14:86. doi: 10.1186/s13293-023-00572-1 (PMC10712119; doi:10.1186/s13293-023-00572-1)
Supplement: Supplementary file 4 — Additional file 4. Nominal P-values of the top Immunochip female XWAS SNP (rs78237385) in the different datasets stratified by sex. EAF: frequency of the effect allele in cases; EAF: frequency of the effect allele in controls; OR: odd ratio. [file 13293_2023_572_MOESM4_ESM.xlsx]

## Sheet: Hoja1
Additional file 4: Nominal P-values of the top Immunochip female XWAS SNP (rs78237385) in the different datasets stratified by sex. EAF: frequency of the effect allele in cases; EAF: frequency of the effect allele in controls; OR: odd ratio.
	Immunochip female	Immunochip male	Dubois female	Dubois male
EAF cases	0.17	0.16	0.14	0.14
EAF controls	0.15	0.15	0.12	0.13
P value	2.30E-5	0.06	1.86E-4	0.19
OR (Lower limit - upper limit)	1.20 (1.10-1.30)	1.07 (1.00-1.14)	1.19 (1.09-1.31)	1.06 (0.97-1.16)
