# Supplementary material for: Sex bias in celiac disease: XWAS and monocyte eQTLs in women identify TMEM187 as a functional candidate gene
Source: Biol Sex Differ. 2023 Dec 11;14:86. doi: 10.1186/s13293-023-00572-1 (PMC10712119; doi:10.1186/s13293-023-00572-1)
Supplement: Supplementary file 5 — Additional file 5. CeD candidate genes on the X chromosome identified by gene-based association analysis at q-value < 0.05. Top associated SNP: the top associated XWAS SNP in the region; Top PXWAS: P-value of the top associated XWAS SNP in the region; PfastBAT: gene-based test P-value; q-value: FDR adjusted gene-based test P-value. [file 13293_2023_572_MOESM5_ESM.xlsx]

## Sheet: Hoja1
Additional file 5. CeD candidate genes on the X chromosome identified by gene-based association analysis at q-value < 0.05. Top associated SNP: the top associated XWAS SNP in the region; Top PXWAS: P-value of the top associated XWAS SNP in the region; PfastBAT: gene-based test P-value; q-value: FDR adjusted gene-based test P-value.
Gene	Top associated SNP	Top PXWAS	PfastBAT	q-value
ARHGAP4	rs78237385	2.30e-05	3.44e-04	9.09e-03
AVPR2	rs78237385	2.30e-05	3.44e-04	9.09e-03
HCFC1	rs78237385	2.30e-05	2.57e-04	9.09e-03
L1CAM	rs3747308	9.61e-05	2.77e-04	9.09e-03
MIR3202-1	rs78237385	2.30e-05	4.07e-04	9.09e-03
MIR3202-2	rs78237385	2.30e-05	4.07e-04	9.09e-03
NAA10	rs78237385	2.30e-05	3.44e-04	9.09e-03
RENBP	rs78237385	2.30e-05	4.35e-04	9.09e-03
TMEM187	rs78237385	2.30e-05	3.82e-04	9.09e-03
HCFC1-AS1	rs78237385	2.30e-05	5.12e-04	9.62e-03
IRAK1	rs13397	3.17e-05	7.89e-04	1.24e-02
MIR718	rs13397	3.17e-05	7.89e-04	1.24e-02
MECP2	rs13397	3.17e-05	8.97e-04	1.30e-02
PRKX	rs12687129	5.08e-04	1.28e-03	1.72e-02
CTAG2	rs139782679	2.59e-03	3.29e-03	3.43e-02
MIR664B	rs138521463	2.22e-03	3.26e-03	3.43e-02
OPN1LW	rs5986957	1.13e-04	3.00e-03	3.43e-02
SNORA36A	rs138521463	2.22e-03	3.26e-03	3.43e-02
CTAG1A	rs56262786	1.40e-03	4.17e-03	3.54e-02
CTAG1B	rs56262786	1.40e-03	4.17e-03	3.54e-02
DKC1	rs138521463	2.22e-03	4.22e-03	3.54e-02
MPP1	rs138521463	2.22e-03	4.71e-03	3.54e-02
SNORA56	rs138521463	2.22e-03	4.22e-03	3.54e-02
FAM223A	rs139782679	2.59e-03	6.45e-03	4.49e-02
FAM223B	rs139782679	2.59e-03	6.45e-03	4.49e-02
