# Supplementary material for: Sex bias in celiac disease: XWAS and monocyte eQTLs in women identify TMEM187 as a functional candidate gene
Source: Biol Sex Differ. 2023 Dec 11;14:86. doi: 10.1186/s13293-023-00572-1 (PMC10712119; doi:10.1186/s13293-023-00572-1)
Supplement: Supplementary file 6 — Additional file 6. cis-eQTLs identified on the X chromosome by cis-eQTL analysis of naïve female monocytes at nominal P-value < 5 × 10–8. A total of 1,097 cis-eQTLs, implicating 1,054 SNPs, 19 probes and 18 genes were identified on the X chromosome of naïve female monocytes. n_var_in_cis: the total number of variants tested in cis; dist_gene_var: the distance between the gene and the tested variant; var_position: the position of the variant; nom_pval: the nominal P-value of the association between the variant and the gene; r_squared: the correlation coefficient of the linear regression; slope: the slope (beta) of the linear regression; slope_se: the standard error of the beta. [file 13293_2023_572_MOESM6_ESM.xlsx]

## Sheet: Hoja1
Additional file 6. cis-eQTLs identified on the X chromosome by cis-eQTL analysis of naïve female monocytes at nominal P-value < 5 x 10-8. A total of 1,097 cis-eQTLs, implicating 1,054 SNPs, 19 probes and 18 genes were identified on the X chromosome of naïve female monocytes. n_var_in_cis: the total number of variants tested in cis; dist_gene_var: the distance between the gene and the tested varia…
SNP	Probe ID	Gene	Chr	Strand	n_var_in_cis	dist_gene_var	var_position	nom_pval	r_squared	slope	slope_se
rs1023064	ILMN_1701947	GPR34	X	+	2277	-1983	41546243	4.2585e-32	0.463211	0.426064	0.0306453
rs1195382	ILMN_1701947	GPR34	X	+	2277	201056	41749282	4.03999e-30	0.441062	0.417467	0.0314
rs2244325	ILMN_1701947	GPR34	X	+	2277	57618	41605844	5.38319e-30	0.439636	0.414018	0.0312308
rs1195344	ILMN_1701947	GPR34	X	+	2277	182555	41730781	8.8919e-30	0.437133	0.413242	0.0313312
rs12008943	ILMN_1701947	GPR34	X	+	2277	-99731	41448495	2.96203e-29	0.431088	0.419887	0.0322291
rs6610604	ILMN_1701947	GPR34	X	+	2277	-5838	41542388	1.15656e-27	0.41228	0.395561	0.0315558
rs6609159	ILMN_1701947	GPR34	X	+	2277	25340	41573566	5.4736e-27	0.404118	0.392183	0.0318194
rs5917447	ILMN_1701947	GPR34	X	+	2277	114261	41662487	5.08379e-26	0.392221	0.387723	0.0322482
rs3013114	ILMN_1701947	GPR34	X	+	2277	-140118	41408108	6.32428e-25	0.378482	0.385108	0.0329733
rs16996799	ILMN_1802888	ZNF185	X	+	2492	4423	152087420	5.3075e-24	0.366652	0.357586	0.0314015
rs1894356	ILMN_1802888	ZNF185	X	+	2492	8692	152091689	5.91937e-23	0.352974	0.342034	0.030941
rs7060873	ILMN_1802888	ZNF185	X	+	2492	10382	152093379	5.91937e-23	0.352974	0.342034	0.030941
rs56268527	ILMN_1802888	ZNF185	X	+	2492	3583	152086580	1.01963e-22	0.34985	0.354122	0.0322548
rs56228170	ILMN_1802888	ZNF185	X	+	2492	15068	152098065	2.18996e-22	0.345433	0.342634	0.0315139
rs56292836	ILMN_1802888	ZNF185	X	+	2492	10760	152093757	4.30693e-22	0.341501	0.340832	0.0316227
rs56296256	ILMN_1802888	ZNF185	X	+	2492	10761	152093758	4.30693e-22	0.341501	0.340832	0.0316227
rs141703456	ILMN_2234697	BEX1	X	-	1462	558856	101760312	5.78056e-22	0.339783	1.04646	0.0974633
rs6616393	ILMN_2234697	BEX1	X	-	1462	552160	101767008	5.78056e-22	0.339783	1.04646	0.0974633
rs6616394	ILMN_2234697	BEX1	X	-	1462	551914	101767254	5.78056e-22	0.339783	1.04646	0.0974633
rs62593813	ILMN_1802888	ZNF185	X	+	2492	16663	152099660	8.23374e-22	0.337712	0.338793	0.0317001
rs3955222	ILMN_1802888	ZNF185	X	+	2492	17849	152100846	8.23374e-22	0.337712	0.338793	0.0317001
rs2998250	ILMN_1701947	GPR34	X	+	2277	-157513	41390713	3.81928e-21	0.328656	0.361016	0.034475
rs3013115	ILMN_1701947	GPR34	X	+	2277	-138149	41410077	5.44805e-21	0.326542	0.354527	0.0340181
rs188646555	ILMN_1802888	ZNF185	X	+	2492	9841	152092838	9.11886e-20	0.309545	0.312915	0.0312255
rs4827286	ILMN_1701947	GPR34	X	+	2277	41604	41589830	8.96376e-19	0.295454	0.348585	0.0359662
rs1571849	ILMN_1701947	GPR34	X	+	2277	92170	41640396	1.07679e-18	0.294311	0.349445	0.0361542
rs73200263	ILMN_1732831	CHST7	X	+	1809	52942	46486161	5.25841e-18	0.284355	0.260293	0.0275903
rs5905554	ILMN_1732831	CHST7	X	+	1809	63810	46497029	5.25841e-18	0.284355	0.260293	0.0275903
rs6520764	ILMN_1701947	GPR34	X	+	2277	26475	41574701	1.13174e-17	0.279494	0.34562	0.0370773
rs5906242	ILMN_1732831	CHST7	X	+	1809	30004	46463223	5.03666e-17	0.269935	0.253607	0.0278669
rs1883255	ILMN_1732831	CHST7	X	+	1809	33556	46466775	5.03666e-17	0.269935	0.253607	0.0278669
rs5906243	ILMN_1732831	CHST7	X	+	1809	33962	46467181	5.03666e-17	0.269935	0.253607	0.0278669
rs5906245	ILMN_1732831	CHST7	X	+	1809	34135	46467354	5.03666e-17	0.269935	0.253607	0.0278669
rs5906246	ILMN_1732831	CHST7	X	+	1809	34286	46467505	5.03666e-17	0.269935	0.253607	0.0278669
rs73200257	ILMN_1732831	CHST7	X	+	1809	34369	46467588	5.03666e-17	0.269935	0.253607	0.0278669
rs17327362	ILMN_1732831	CHST7	X	+	1809	73779	46506998	1.15907e-16	0.264546	0.249283	0.0277713
rs56173023	ILMN_1663640	MAOA	X	+	2250	61269	43576736	1.21564e-16	0.264237	-0.166955	0.0186143
rs5906247	ILMN_1732831	CHST7	X	+	1809	35561	46468780	2.11576e-16	0.260631	0.24714	0.0278122
rs67645003	ILMN_1663640	MAOA	X	+	2250	60885	43576352	2.85141e-16	0.258683	-0.166756	0.0188614
rs58146325	ILMN_1663640	MAOA	X	+	2250	62076	43577543	2.85141e-16	0.258683	-0.166756	0.0188614
rs60799720	ILMN_1663640	MAOA	X	+	2250	63221	43578688	2.85141e-16	0.258683	-0.166756	0.0188614
rs56118526	ILMN_1663640	MAOA	X	+	2250	63505	43578972	2.85141e-16	0.258683	-0.166756	0.0188614
rs56255326	ILMN_1663640	MAOA	X	+	2250	64043	43579510	2.85141e-16	0.258683	-0.166756	0.0188614
rs55741635	ILMN_1663640	MAOA	X	+	2250	64235	43579702	2.85141e-16	0.258683	-0.166756	0.0188614
rs12840448	ILMN_1663640	MAOA	X	+	2250	69894	43585361	2.85141e-16	0.258683	-0.166756	0.0188614
rs3810709	ILMN_1663640	MAOA	X	+	2250	72401	43587868	2.85141e-16	0.258683	-0.166756	0.0188614
rs5905859	ILMN_1663640	MAOA	X	+	2250	76033	43591500	2.85141e-16	0.258683	-0.166756	0.0188614
rs2072744	ILMN_1663640	MAOA	X	+	2250	83969	43599436	2.85141e-16	0.258683	-0.166756	0.0188614
rs2072743	ILMN_1663640	MAOA	X	+	2250	84054	43599521	2.85141e-16	0.258683	-0.166756	0.0188614
rs6610845	ILMN_1663640	MAOA	X	+	2250	72543	43588010	3.60973e-16	0.25714	-0.166524	0.0189113
rs3209594	ILMN_1732831	CHST7	X	+	1809	27680	46460899	4.10599e-15	0.241048	0.235229	0.0278884
rs3020960	ILMN_1693481	ATP2B3	X	+	2054	42499	152825633	5.81106e-15	0.238723	0.116849	0.013942
rs73247603	ILMN_1693481	ATP2B3	X	+	2054	42739	152825873	5.81106e-15	0.238723	0.116849	0.013942
rs17091314	ILMN_1693481	ATP2B3	X	+	2054	43458	152826592	5.81106e-15	0.238723	0.116849	0.013942
rs2980019	ILMN_1693481	ATP2B3	X	+	2054	43897	152827031	5.81106e-15	0.238723	0.116849	0.013942
rs2980020	ILMN_1693481	ATP2B3	X	+	2054	43908	152827042	5.81106e-15	0.238723	0.116849	0.013942
rs2980021	ILMN_1693481	ATP2B3	X	+	2054	44311	152827445	5.81106e-15	0.238723	0.116849	0.013942
rs73247604	ILMN_1693481	ATP2B3	X	+	2054	45930	152829064	5.81106e-15	0.238723	0.116849	0.013942
rs73247605	ILMN_1693481	ATP2B3	X	+	2054	46442	152829576	5.81106e-15	0.238723	0.116849	0.013942
rs4243536	ILMN_1693481	ATP2B3	X	+	2054	47188	152830322	5.81106e-15	0.238723	0.116849	0.013942
rs5987097	ILMN_1693481	ATP2B3	X	+	2054	47550	152830684	5.81106e-15	0.238723	0.116849	0.013942
rs5986911	ILMN_1693481	ATP2B3	X	+	2054	47849	152830983	5.81106e-15	0.238723	0.116849	0.013942
rs4898420	ILMN_1693481	ATP2B3	X	+	2054	48631	152831765	5.81106e-15	0.238723	0.116849	0.013942
rs59184039	ILMN_1693481	ATP2B3	X	+	2054	49243	152832377	5.81106e-15	0.238723	0.116849	0.013942
rs7066451	ILMN_1701947	GPR34	X	+	2277	-1288	41546938	7.22599e-15	0.23726	0.314738	0.0377052
rs5918235	ILMN_1701947	GPR34	X	+	2277	60677	41608903	7.44678e-15	0.237058	0.312578	0.0374673
rs2006250	ILMN_1732831	CHST7	X	+	1809	22888	46456107	2.29587e-14	0.229458	0.227997	0.0279159
rs6526140	ILMN_1802888	ZNF185	X	+	2492	9	152083006	4.73746e-14	0.22453	0.252291	0.0313273
rs6526141	ILMN_1802888	ZNF185	X	+	2492	15	152083012	4.73746e-14	0.22453	0.252291	0.0313273
rs6526142	ILMN_1802888	ZNF185	X	+	2492	62	152083059	4.73746e-14	0.22453	0.252291	0.0313273
rs6526143	ILMN_1802888	ZNF185	X	+	2492	92	152083089	4.73746e-14	0.22453	0.252291	0.0313273
rs73245897	ILMN_1693481	ATP2B3	X	+	2054	32667	152815801	4.86711e-14	0.224346	0.111165	0.0138108
rs55988611	ILMN_1693481	ATP2B3	X	+	2054	35847	152818981	4.86711e-14	0.224346	0.111165	0.0138108
rs56402618	ILMN_1693481	ATP2B3	X	+	2054	36140	152819274	4.86711e-14	0.224346	0.111165	0.0138108
rs73245900	ILMN_1693481	ATP2B3	X	+	2054	37442	152820576	4.86711e-14	0.224346	0.111165	0.0138108
rs138074087	ILMN_1693481	ATP2B3	X	+	2054	38583	152821717	4.86711e-14	0.224346	0.111165	0.0138108
rs115301415	ILMN_1693481	ATP2B3	X	+	2054	39642	152822776	4.86711e-14	0.224346	0.111165	0.0138108
rs58223927	ILMN_1693481	ATP2B3	X	+	2054	41253	152824387	4.86711e-14	0.224346	0.111165	0.0138108
rs73198083	ILMN_1732831	CHST7	X	+	1809	-29931	46403288	5.37473e-14	0.223669	0.225688	0.0280935
rs149776136	ILMN_1732831	CHST7	X	+	1809	-23351	46409868	5.37473e-14	0.223669	0.225688	0.0280935
rs5906234	ILMN_1732831	CHST7	X	+	1809	-22418	46410801	5.37473e-14	0.223669	0.225688	0.0280935
rs10126199	ILMN_1732831	CHST7	X	+	1809	-16188	46417031	5.37473e-14	0.223669	0.225688	0.0280935
rs5952907	ILMN_1732831	CHST7	X	+	1809	-10652	46422567	5.37473e-14	0.223669	0.225688	0.0280935
rs56194253	ILMN_1732831	CHST7	X	+	1809	-9850	46423369	5.37473e-14	0.223669	0.225688	0.0280935
rs7473341	ILMN_1732831	CHST7	X	+	1809	-8779	46424440	5.37473e-14	0.223669	0.225688	0.0280935
rs35265825	ILMN_1732831	CHST7	X	+	1809	-7359	46425860	5.37473e-14	0.223669	0.225688	0.0280935
rs1003507	ILMN_1732831	CHST7	X	+	1809	1902	46435121	5.37473e-14	0.223669	0.225688	0.0280935
rs5906238	ILMN_1732831	CHST7	X	+	1809	7414	46440633	5.37473e-14	0.223669	0.225688	0.0280935
rs5952909	ILMN_1732831	CHST7	X	+	1809	16807	46450026	5.37473e-14	0.223669	0.225688	0.0280935
rs5918267	ILMN_1701947	GPR34	X	+	2277	206376	41754602	8.37529e-14	0.220634	0.312157	0.0391998
rs1977043	ILMN_1663640	MAOA	X	+	2250	94894	43610361	8.81626e-14	0.220282	-0.148627	0.0186833
rs3020959	ILMN_1693481	ATP2B3	X	+	2054	42280	152825414	1.41218e-13	0.217045	0.109341	0.0138756
rs5905542	ILMN_1732831	CHST7	X	+	1809	-115737	46317482	1.42763e-13	0.21697	0.226324	0.0287274
rs35551212	ILMN_1732831	CHST7	X	+	1809	-122612	46310607	1.64478e-13	0.215995	0.223767	0.0284845
rs6521109	ILMN_1732831	CHST7	X	+	1809	-121452	46311767	1.64478e-13	0.215995	0.223767	0.0284845
rs5905540	ILMN_1732831	CHST7	X	+	1809	-120698	46312521	1.64478e-13	0.215995	0.223767	0.0284845
rs5905541	ILMN_1732831	CHST7	X	+	1809	-120596	46312623	1.64478e-13	0.215995	0.223767	0.0284845
rs7890006	ILMN_1732831	CHST7	X	+	1809	-120368	46312851	1.64478e-13	0.215995	0.223767	0.0284845
rs5906208	ILMN_1732831	CHST7	X	+	1809	-118403	46314816	1.64478e-13	0.215995	0.223767	0.0284845
rs4028231	ILMN_1732831	CHST7	X	+	1809	-118244	46314975	1.64478e-13	0.215995	0.223767	0.0284845
rs5952884	ILMN_1732831	CHST7	X	+	1809	-116645	46316574	1.64478e-13	0.215995	0.223767	0.0284845
rs17261453	ILMN_1732831	CHST7	X	+	1809	-114090	46319129	1.64478e-13	0.215995	0.223767	0.0284845
rs6611237	ILMN_1732831	CHST7	X	+	1809	-110017	46323202	1.64478e-13	0.215995	0.223767	0.0284845
rs7876304	ILMN_1732831	CHST7	X	+	1809	-108626	46324593	1.64478e-13	0.215995	0.223767	0.0284845
rs6521112	ILMN_1732831	CHST7	X	+	1809	-107406	46325813	1.64478e-13	0.215995	0.223767	0.0284845
rs2209586	ILMN_1732831	CHST7	X	+	1809	-104782	46328437	1.64478e-13	0.215995	0.223767	0.0284845
rs2182341	ILMN_1732831	CHST7	X	+	1809	-101359	46331860	1.64478e-13	0.215995	0.223767	0.0284845
rs11091187	ILMN_1732831	CHST7	X	+	1809	-99057	46334162	1.64478e-13	0.215995	0.223767	0.0284845
rs5906214	ILMN_1732831	CHST7	X	+	1809	-98756	46334463	1.64478e-13	0.215995	0.223767	0.0284845
rs5905544	ILMN_1732831	CHST7	X	+	1809	-98671	46334548	1.64478e-13	0.215995	0.223767	0.0284845
rs6611242	ILMN_1732831	CHST7	X	+	1809	-98189	46335030	1.64478e-13	0.215995	0.223767	0.0284845
rs5906215	ILMN_1732831	CHST7	X	+	1809	-97400	46335819	1.64478e-13	0.215995	0.223767	0.0284845
rs12844197	ILMN_1732831	CHST7	X	+	1809	-97217	46336002	1.64478e-13	0.215995	0.223767	0.0284845
rs851277	ILMN_1732831	CHST7	X	+	1809	-95559	46337660	1.64478e-13	0.215995	0.223767	0.0284845
rs2092339	ILMN_1732831	CHST7	X	+	1809	-94811	46338408	1.64478e-13	0.215995	0.223767	0.0284845
rs1103884	ILMN_1732831	CHST7	X	+	1809	-93624	46339595	1.64478e-13	0.215995	0.223767	0.0284845
rs1100906	ILMN_1732831	CHST7	X	+	1809	-92409	46340810	1.64478e-13	0.215995	0.223767	0.0284845
rs1100907	ILMN_1732831	CHST7	X	+	1809	-92040	46341179	1.64478e-13	0.215995	0.223767	0.0284845
rs1100908	ILMN_1732831	CHST7	X	+	1809	-91918	46341301	1.64478e-13	0.215995	0.223767	0.0284845
rs1100911	ILMN_1732831	CHST7	X	+	1809	-87941	46345278	1.64478e-13	0.215995	0.223767	0.0284845
rs1100912	ILMN_1732831	CHST7	X	+	1809	-85711	46347508	1.64478e-13	0.215995	0.223767	0.0284845
rs1100913	ILMN_1732831	CHST7	X	+	1809	-84666	46348553	1.64478e-13	0.215995	0.223767	0.0284845
rs1100914	ILMN_1732831	CHST7	X	+	1809	-84653	46348566	1.64478e-13	0.215995	0.223767	0.0284845
rs1100915	ILMN_1732831	CHST7	X	+	1809	-84571	46348648	1.64478e-13	0.215995	0.223767	0.0284845
rs1100916	ILMN_1732831	CHST7	X	+	1809	-84197	46349022	1.64478e-13	0.215995	0.223767	0.0284845
rs1102887	ILMN_1732831	CHST7	X	+	1809	-83602	46349617	1.64478e-13	0.215995	0.223767	0.0284845
rs5906217	ILMN_1732831	CHST7	X	+	1809	-81291	46351928	1.64478e-13	0.215995	0.223767	0.0284845
rs5952890	ILMN_1732831	CHST7	X	+	1809	-80237	46352982	1.64478e-13	0.215995	0.223767	0.0284845
rs60762218	ILMN_1732831	CHST7	X	+	1809	-78929	46354290	1.64478e-13	0.215995	0.223767	0.0284845
rs57896998	ILMN_1732831	CHST7	X	+	1809	-78918	46354301	1.64478e-13	0.215995	0.223767	0.0284845
rs5952891	ILMN_1732831	CHST7	X	+	1809	-78898	46354321	1.64478e-13	0.215995	0.223767	0.0284845
rs73198069	ILMN_1732831	CHST7	X	+	1809	-78692	46354527	1.64478e-13	0.215995	0.223767	0.0284845
rs73198071	ILMN_1732831	CHST7	X	+	1809	-78422	46354797	1.64478e-13	0.215995	0.223767	0.0284845
rs726682	ILMN_1732831	CHST7	X	+	1809	-78237	46354982	1.64478e-13	0.215995	0.223767	0.0284845
rs5906218	ILMN_1732831	CHST7	X	+	1809	-76917	46356302	1.64478e-13	0.215995	0.223767	0.0284845
rs5952892	ILMN_1732831	CHST7	X	+	1809	-76893	46356326	1.64478e-13	0.215995	0.223767	0.0284845
rs5952893	ILMN_1732831	CHST7	X	+	1809	-76061	46357158	1.64478e-13	0.215995	0.223767	0.0284845
rs55646680	ILMN_1732831	CHST7	X	+	1809	-75225	46357994	1.64478e-13	0.215995	0.223767	0.0284845
rs10156987	ILMN_1732831	CHST7	X	+	1809	-74630	46358589	1.64478e-13	0.215995	0.223767	0.0284845
rs12556208	ILMN_1732831	CHST7	X	+	1809	-68904	46364315	1.64478e-13	0.215995	0.223767	0.0284845
rs55738800	ILMN_1732831	CHST7	X	+	1809	-68260	46364959	1.64478e-13	0.215995	0.223767	0.0284845
rs73198074	ILMN_1732831	CHST7	X	+	1809	-67602	46365617	1.64478e-13	0.215995	0.223767	0.0284845
rs5906220	ILMN_1732831	CHST7	X	+	1809	-67344	46365875	1.64478e-13	0.215995	0.223767	0.0284845
rs5906221	ILMN_1732831	CHST7	X	+	1809	-66787	46366432	1.64478e-13	0.215995	0.223767	0.0284845
rs5952895	ILMN_1732831	CHST7	X	+	1809	-66434	46366785	1.64478e-13	0.215995	0.223767	0.0284845
rs5905546	ILMN_1732831	CHST7	X	+	1809	-66343	46366876	1.64478e-13	0.215995	0.223767	0.0284845
rs113640900	ILMN_1732831	CHST7	X	+	1809	-61117	46372102	1.64478e-13	0.215995	0.223767	0.0284845
rs5952896	ILMN_1732831	CHST7	X	+	1809	-60537	46372682	1.64478e-13	0.215995	0.223767	0.0284845
rs6609422	ILMN_1732831	CHST7	X	+	1809	-60429	46372790	1.64478e-13	0.215995	0.223767	0.0284845
rs5906223	ILMN_1732831	CHST7	X	+	1809	-57580	46375639	1.64478e-13	0.215995	0.223767	0.0284845
rs2223500	ILMN_1732831	CHST7	X	+	1809	-56863	46376356	1.64478e-13	0.215995	0.223767	0.0284845
rs5905547	ILMN_1732831	CHST7	X	+	1809	-54723	46378496	1.64478e-13	0.215995	0.223767	0.0284845
rs5952383	ILMN_1732831	CHST7	X	+	1809	-53471	46379748	1.64478e-13	0.215995	0.223767	0.0284845
rs5906226	ILMN_1732831	CHST7	X	+	1809	-52915	46380304	1.64478e-13	0.215995	0.223767	0.0284845
rs12559448	ILMN_1732831	CHST7	X	+	1809	-52584	46380635	1.64478e-13	0.215995	0.223767	0.0284845
rs56101606	ILMN_1732831	CHST7	X	+	1809	-51958	46381261	1.64478e-13	0.215995	0.223767	0.0284845
rs28454443	ILMN_1732831	CHST7	X	+	1809	-51878	46381341	1.64478e-13	0.215995	0.223767	0.0284845
rs5906227	ILMN_1732831	CHST7	X	+	1809	-51792	46381427	1.64478e-13	0.215995	0.223767	0.0284845
rs5906228	ILMN_1732831	CHST7	X	+	1809	-50361	46382858	1.64478e-13	0.215995	0.223767	0.0284845
rs5906229	ILMN_1732831	CHST7	X	+	1809	-50211	46383008	1.64478e-13	0.215995	0.223767	0.0284845
rs5906230	ILMN_1732831	CHST7	X	+	1809	-48185	46385034	1.64478e-13	0.215995	0.223767	0.0284845
rs56160764	ILMN_1732831	CHST7	X	+	1809	-45298	46387921	1.64478e-13	0.215995	0.223767	0.0284845
rs2003665	ILMN_1732831	CHST7	X	+	1809	-44777	46388442	1.64478e-13	0.215995	0.223767	0.0284845
rs5906232	ILMN_1732831	CHST7	X	+	1809	-44761	46388458	1.64478e-13	0.215995	0.223767	0.0284845
rs2011100	ILMN_1732831	CHST7	X	+	1809	-44563	46388656	1.64478e-13	0.215995	0.223767	0.0284845
rs5952385	ILMN_1732831	CHST7	X	+	1809	-42242	46390977	1.64478e-13	0.215995	0.223767	0.0284845
rs55781630	ILMN_1732831	CHST7	X	+	1809	-41759	46391460	1.64478e-13	0.215995	0.223767	0.0284845
rs1569481	ILMN_1732831	CHST7	X	+	1809	-41196	46392023	1.64478e-13	0.215995	0.223767	0.0284845
rs73198079	ILMN_1732831	CHST7	X	+	1809	-40730	46392489	1.64478e-13	0.215995	0.223767	0.0284845
rs13440721	ILMN_1732831	CHST7	X	+	1809	-38984	46394235	1.64478e-13	0.215995	0.223767	0.0284845
rs28520170	ILMN_1732831	CHST7	X	+	1809	-38293	46394926	1.64478e-13	0.215995	0.223767	0.0284845
rs13440472	ILMN_1732831	CHST7	X	+	1809	-36652	46396567	1.64478e-13	0.215995	0.223767	0.0284845
rs5952900	ILMN_1732831	CHST7	X	+	1809	-34979	46398240	1.64478e-13	0.215995	0.223767	0.0284845
rs55904393	ILMN_1732831	CHST7	X	+	1809	-34487	46398732	1.64478e-13	0.215995	0.223767	0.0284845
rs1963683	ILMN_1732831	CHST7	X	+	1809	-33009	46400210	1.64478e-13	0.215995	0.223767	0.0284845
rs1963684	ILMN_1732831	CHST7	X	+	1809	-32860	46400359	1.64478e-13	0.215995	0.223767	0.0284845
rs5952904	ILMN_1732831	CHST7	X	+	1809	-32763	46400456	1.64478e-13	0.215995	0.223767	0.0284845
rs1963142	ILMN_1732831	CHST7	X	+	1809	-32472	46400747	1.64478e-13	0.215995	0.223767	0.0284845
rs56082135	ILMN_1693481	ATP2B3	X	+	2054	32905	152816039	2.09073e-13	0.21434	0.110721	0.0141635
rs73245898	ILMN_1693481	ATP2B3	X	+	2054	33536	152816670	2.09073e-13	0.21434	0.110721	0.0141635
rs73245899	ILMN_1693481	ATP2B3	X	+	2054	34860	152817994	2.09073e-13	0.21434	0.110721	0.0141635
rs5906196	ILMN_1732831	CHST7	X	+	1809	-158775	46274444	2.1146e-13	0.214261	0.212258	0.0271586
rs1800659	ILMN_1663640	MAOA	X	+	2250	58702	43574169	2.64236e-13	0.212721	-0.155989	0.0200507
rs5906202	ILMN_1732831	CHST7	X	+	1809	-144659	46288560	2.95368e-13	0.21195	0.21841	0.0281391
rs5952875	ILMN_1732831	CHST7	X	+	1809	-143429	46289790	2.95368e-13	0.21195	0.21841	0.0281391
rs943012	ILMN_1732831	CHST7	X	+	1809	-131215	46302004	2.95368e-13	0.21195	0.21841	0.0281391
rs7884200	ILMN_1732831	CHST7	X	+	1809	-130500	46302719	2.95368e-13	0.21195	0.21841	0.0281391
rs1409197	ILMN_1732831	CHST7	X	+	1809	-128815	46304404	2.95368e-13	0.21195	0.21841	0.0281391
rs4824405	ILMN_1732831	CHST7	X	+	1809	-126186	46307033	2.95368e-13	0.21195	0.21841	0.0281391
rs12558122	ILMN_1802888	ZNF185	X	+	2492	-389	152082608	3.17639e-13	0.211446	0.245274	0.0316478
rs5906216	ILMN_1732831	CHST7	X	+	1809	-97210	46336009	3.26756e-13	0.21125	0.22389	0.0289056
rs56364587	ILMN_1663640	MAOA	X	+	2250	61710	43577177	3.52699e-13	0.210721	-0.156102	0.0201858
rs60157394	ILMN_1663640	MAOA	X	+	2250	62974	43578441	3.52699e-13	0.210721	-0.156102	0.0201858
rs28401570	ILMN_1663640	MAOA	X	+	2250	64794	43580261	3.52699e-13	0.210721	-0.156102	0.0201858
rs28556796	ILMN_1663640	MAOA	X	+	2250	65393	43580860	3.52699e-13	0.210721	-0.156102	0.0201858
rs28449781	ILMN_1663640	MAOA	X	+	2250	65518	43580985	3.52699e-13	0.210721	-0.156102	0.0201858
rs28637527	ILMN_1663640	MAOA	X	+	2250	65868	43581335	3.52699e-13	0.210721	-0.156102	0.0201858
rs9724332	ILMN_1663640	MAOA	X	+	2250	69838	43585305	3.52699e-13	0.210721	-0.156102	0.0201858
rs4431732	ILMN_1663640	MAOA	X	+	2250	70018	43585485	3.52699e-13	0.210721	-0.156102	0.0201858
rs6323	ILMN_1663640	MAOA	X	+	2250	75569	43591036	3.52699e-13	0.210721	-0.156102	0.0201858
rs3027400	ILMN_1663640	MAOA	X	+	2250	77296	43592763	3.52699e-13	0.210721	-0.156102	0.0201858
rs3027401	ILMN_1663640	MAOA	X	+	2250	77595	43593062	3.52699e-13	0.210721	-0.156102	0.0201858
rs2235186	ILMN_1663640	MAOA	X	+	2250	79961	43595428	3.52699e-13	0.210721	-0.156102	0.0201858
rs2235185	ILMN_1663640	MAOA	X	+	2250	80276	43595743	3.52699e-13	0.210721	-0.156102	0.0201858
rs2205718	ILMN_1663640	MAOA	X	+	2250	81998	43597465	3.52699e-13	0.210721	-0.156102	0.0201858
rs979606	ILMN_1663640	MAOA	X	+	2250	85675	43601142	3.52699e-13	0.210721	-0.156102	0.0201858
rs979605	ILMN_1663640	MAOA	X	+	2250	85896	43601363	3.52699e-13	0.210721	-0.156102	0.0201858
rs5906197	ILMN_1732831	CHST7	X	+	1809	-157333	46275886	3.7435e-13	0.210307	0.210662	0.027275
rs12391174	ILMN_1732831	CHST7	X	+	1809	-157186	46276033	3.7435e-13	0.210307	0.210662	0.027275
rs4824579	ILMN_1732831	CHST7	X	+	1809	-156827	46276392	3.7435e-13	0.210307	0.210662	0.027275
rs4531176	ILMN_1732831	CHST7	X	+	1809	-156177	46277042	3.7435e-13	0.210307	0.210662	0.027275
rs12687369	ILMN_1732831	CHST7	X	+	1809	-150968	46282251	4.90784e-13	0.208426	0.210968	0.0274703
rs2239448	ILMN_1663640	MAOA	X	+	2250	87212	43602679	5.03443e-13	0.208249	-0.155073	0.020203
rs1137070	ILMN_1663640	MAOA	X	+	2250	87924	43603391	5.03443e-13	0.208249	-0.155073	0.020203
rs3027407	ILMN_1663640	MAOA	X	+	2250	89374	43604841	5.03443e-13	0.208249	-0.155073	0.020203
rs3027410	ILMN_1663640	MAOA	X	+	2250	92600	43608067	5.03443e-13	0.208249	-0.155073	0.020203
rs12688613	ILMN_1732831	CHST7	X	+	1809	-150747	46282472	6.49243e-13	0.206478	0.210348	0.0275522
rs5906200	ILMN_1732831	CHST7	X	+	1809	-149914	46283305	6.49243e-13	0.206478	0.210348	0.0275522
rs5925245	ILMN_1802888	ZNF185	X	+	2492	-9307	152073690	6.77361e-13	0.206182	0.285188	0.0373888
rs12843268	ILMN_1663640	MAOA	X	+	2250	58199	43573666	7.78595e-13	0.205211	-0.154293	0.0202884
rs67974384	ILMN_1693481	ATP2B3	X	+	2054	41068	152824202	9.0151e-13	0.204187	0.104168	0.0137405
rs5906206	ILMN_1732831	CHST7	X	+	1809	-121304	46311915	1.20095e-12	0.20218	0.218622	0.029017
rs5906203	ILMN_1732831	CHST7	X	+	1809	-139986	46293233	1.42725e-12	0.20097	0.216438	0.0288354
rs73198052	ILMN_1732831	CHST7	X	+	1809	-133632	46299587	1.42725e-12	0.20097	0.216438	0.0288354
rs112009422	ILMN_1732831	CHST7	X	+	1809	-133580	46299639	1.42725e-12	0.20097	0.216438	0.0288354
rs73571105	ILMN_1737574	TMLHE	X	-	666	364570	154478027	1.98975e-12	0.198636	0.128712	0.0172736
rs111443634	ILMN_1737574	TMLHE	X	-	666	364508	154478089	1.98975e-12	0.198636	0.128712	0.0172736
rs112443809	ILMN_1737574	TMLHE	X	-	666	364344	154478253	1.98975e-12	0.198636	0.128712	0.0172736
rs547447	ILMN_1737574	TMLHE	X	-	666	363176	154479421	1.98975e-12	0.198636	0.128712	0.0172736
rs475025	ILMN_1737574	TMLHE	X	-	666	357660	154484937	1.98975e-12	0.198636	0.128712	0.0172736
rs3120723	ILMN_1737574	TMLHE	X	-	666	357213	154485384	1.98975e-12	0.198636	0.128712	0.0172736
rs11156600	ILMN_1737574	TMLHE	X	-	666	402436	154440161	2.23008e-12	0.197834	0.128113	0.0172365
rs3105275	ILMN_1737574	TMLHE	X	-	666	354165	154488432	2.2528e-12	0.197762	0.128301	0.0172658
rs543054	ILMN_1737574	TMLHE	X	-	666	349491	154493106	2.2528e-12	0.197762	0.128301	0.0172658
rs573572	ILMN_1737574	TMLHE	X	-	666	348419	154494178	2.2528e-12	0.197762	0.128301	0.0172658
rs3105276	ILMN_1737574	TMLHE	X	-	666	347548	154495049	2.2528e-12	0.197762	0.128301	0.0172658
rs3105278	ILMN_1737574	TMLHE	X	-	666	346670	154495927	2.2528e-12	0.197762	0.128301	0.0172658
rs523614	ILMN_1737574	TMLHE	X	-	666	346431	154496166	2.2528e-12	0.197762	0.128301	0.0172658
rs485957	ILMN_1737574	TMLHE	X	-	666	345355	154497242	2.2528e-12	0.197762	0.128301	0.0172658
rs578365	ILMN_1737574	TMLHE	X	-	666	344249	154498348	2.2528e-12	0.197762	0.128301	0.0172658
rs498535	ILMN_1737574	TMLHE	X	-	666	344073	154498524	2.2528e-12	0.197762	0.128301	0.0172658
rs492622	ILMN_1737574	TMLHE	X	-	666	343929	154498668	2.2528e-12	0.197762	0.128301	0.0172658
rs496583	ILMN_1737574	TMLHE	X	-	666	343458	154499139	2.2528e-12	0.197762	0.128301	0.0172658
rs524668	ILMN_1737574	TMLHE	X	-	666	342721	154499876	2.2528e-12	0.197762	0.128301	0.0172658
rs527473	ILMN_1737574	TMLHE	X	-	666	342422	154500175	2.2528e-12	0.197762	0.128301	0.0172658
rs536181	ILMN_1737574	TMLHE	X	-	666	342223	154500374	2.2528e-12	0.197762	0.128301	0.0172658
rs557984	ILMN_1737574	TMLHE	X	-	666	342176	154500421	2.2528e-12	0.197762	0.128301	0.0172658
rs5983694	ILMN_1737574	TMLHE	X	-	666	339552	154503045	2.2528e-12	0.197762	0.128301	0.0172658
rs7891581	ILMN_1737574	TMLHE	X	-	666	339331	154503266	2.2528e-12	0.197762	0.128301	0.0172658
rs3120733	ILMN_1737574	TMLHE	X	-	666	338531	154504066	2.2528e-12	0.197762	0.128301	0.0172658
rs525161	ILMN_1737574	TMLHE	X	-	666	336852	154505745	2.2528e-12	0.197762	0.128301	0.0172658
rs559165	ILMN_1737574	TMLHE	X	-	666	335424	154507173	2.2528e-12	0.197762	0.128301	0.0172658
rs515165	ILMN_1737574	TMLHE	X	-	666	334570	154508027	2.2528e-12	0.197762	0.128301	0.0172658
rs812476	ILMN_1737574	TMLHE	X	-	666	329743	154512854	2.2528e-12	0.197762	0.128301	0.0172658
rs497502	ILMN_1737574	TMLHE	X	-	666	328784	154513813	2.2528e-12	0.197762	0.128301	0.0172658
rs499428	ILMN_1737574	TMLHE	X	-	666	328550	154514047	2.2528e-12	0.197762	0.128301	0.0172658
rs504984	ILMN_1737574	TMLHE	X	-	666	327931	154514666	2.2528e-12	0.197762	0.128301	0.0172658
rs507127	ILMN_1737574	TMLHE	X	-	666	327678	154514919	2.2528e-12	0.197762	0.128301	0.0172658
rs535869	ILMN_1737574	TMLHE	X	-	666	326892	154515705	2.2528e-12	0.197762	0.128301	0.0172658
rs572988	ILMN_1737574	TMLHE	X	-	666	325109	154517488	2.2528e-12	0.197762	0.128301	0.0172658
rs516396	ILMN_1737574	TMLHE	X	-	666	323838	154518759	2.2528e-12	0.197762	0.128301	0.0172658
rs519641	ILMN_1737574	TMLHE	X	-	666	323421	154519176	2.2528e-12	0.197762	0.128301	0.0172658
rs542899	ILMN_1737574	TMLHE	X	-	666	323288	154519309	2.2528e-12	0.197762	0.128301	0.0172658
rs782769	ILMN_1737574	TMLHE	X	-	666	320983	154521614	2.2528e-12	0.197762	0.128301	0.0172658
rs61166524	ILMN_1737574	TMLHE	X	-	666	320766	154521831	2.2528e-12	0.197762	0.128301	0.0172658
rs533001	ILMN_1737574	TMLHE	X	-	666	317906	154524691	2.2528e-12	0.197762	0.128301	0.0172658
rs3120729	ILMN_1737574	TMLHE	X	-	666	316169	154526428	2.2528e-12	0.197762	0.128301	0.0172658
rs1032821	ILMN_1737574	TMLHE	X	-	666	315123	154527474	2.2528e-12	0.197762	0.128301	0.0172658
rs5983838	ILMN_1737574	TMLHE	X	-	666	307969	154534628	2.2528e-12	0.197762	0.128301	0.0172658
rs1393999	ILMN_1737574	TMLHE	X	-	666	306323	154536274	2.2528e-12	0.197762	0.128301	0.0172658
rs12013168	ILMN_1737574	TMLHE	X	-	666	305761	154536836	2.2528e-12	0.197762	0.128301	0.0172658
rs513227	ILMN_1737574	TMLHE	X	-	666	303382	154539215	2.2528e-12	0.197762	0.128301	0.0172658
rs568396	ILMN_1737574	TMLHE	X	-	666	300994	154541603	2.2528e-12	0.197762	0.128301	0.0172658
rs506457	ILMN_1737574	TMLHE	X	-	666	299670	154542927	2.2528e-12	0.197762	0.128301	0.0172658
rs529965	ILMN_1737574	TMLHE	X	-	666	296305	154546292	2.2528e-12	0.197762	0.128301	0.0172658
rs534490	ILMN_1737574	TMLHE	X	-	666	295833	154546764	2.2528e-12	0.197762	0.128301	0.0172658
rs481097	ILMN_1737574	TMLHE	X	-	666	292594	154550003	2.2528e-12	0.197762	0.128301	0.0172658
rs537992	ILMN_1737574	TMLHE	X	-	666	292593	154550004	2.2528e-12	0.197762	0.128301	0.0172658
rs4320706	ILMN_1737574	TMLHE	X	-	666	291867	154550730	2.2528e-12	0.197762	0.128301	0.0172658
rs541080	ILMN_1737574	TMLHE	X	-	666	287902	154554695	2.2528e-12	0.197762	0.128301	0.0172658
rs524609	ILMN_1737574	TMLHE	X	-	666	287002	154555595	2.2528e-12	0.197762	0.128301	0.0172658
rs495736	ILMN_1737574	TMLHE	X	-	666	285544	154557053	2.2528e-12	0.197762	0.128301	0.0172658
rs5983764	ILMN_1737574	TMLHE	X	-	666	283689	154558908	2.2528e-12	0.197762	0.128301	0.0172658
rs9320056	ILMN_1737574	TMLHE	X	-	666	249359	154593238	2.2528e-12	0.197762	0.128301	0.0172658
rs28767831	ILMN_1737574	TMLHE	X	-	666	223416	154619181	2.2528e-12	0.197762	0.128301	0.0172658
rs28868976	ILMN_1737574	TMLHE	X	-	666	218719	154623878	2.2528e-12	0.197762	0.128301	0.0172658
rs28850951	ILMN_1737574	TMLHE	X	-	666	217788	154624809	2.2528e-12	0.197762	0.128301	0.0172658
rs28769303	ILMN_1737574	TMLHE	X	-	666	208110	154634487	2.2528e-12	0.197762	0.128301	0.0172658
rs28676325	ILMN_1737574	TMLHE	X	-	666	207770	154634827	2.2528e-12	0.197762	0.128301	0.0172658
rs28855519	ILMN_1737574	TMLHE	X	-	666	207286	154635311	2.2528e-12	0.197762	0.128301	0.0172658
rs28788787	ILMN_1737574	TMLHE	X	-	666	207022	154635575	2.2528e-12	0.197762	0.128301	0.0172658
rs28435674	ILMN_1737574	TMLHE	X	-	666	202570	154640027	2.2528e-12	0.197762	0.128301	0.0172658
rs28785918	ILMN_1737574	TMLHE	X	-	666	201397	154641200	2.2528e-12	0.197762	0.128301	0.0172658
rs28782601	ILMN_1737574	TMLHE	X	-	666	200456	154642141	2.2528e-12	0.197762	0.128301	0.0172658
rs28870179	ILMN_1737574	TMLHE	X	-	666	200453	154642144	2.2528e-12	0.197762	0.128301	0.0172658
rs28793417	ILMN_1737574	TMLHE	X	-	666	198765	154643832	2.2528e-12	0.197762	0.128301	0.0172658
rs28576503	ILMN_1737574	TMLHE	X	-	666	198104	154644493	2.2528e-12	0.197762	0.128301	0.0172658
rs28719866	ILMN_1737574	TMLHE	X	-	666	193515	154649082	2.2528e-12	0.197762	0.128301	0.0172658
rs28376822	ILMN_1737574	TMLHE	X	-	666	191138	154651459	2.2528e-12	0.197762	0.128301	0.0172658
rs28461854	ILMN_1737574	TMLHE	X	-	666	190617	154651980	2.2528e-12	0.197762	0.128301	0.0172658
rs28807405	ILMN_1737574	TMLHE	X	-	666	190113	154652484	2.2528e-12	0.197762	0.128301	0.0172658
rs28770313	ILMN_1737574	TMLHE	X	-	666	188958	154653639	2.2528e-12	0.197762	0.128301	0.0172658
rs28444648	ILMN_1737574	TMLHE	X	-	666	184695	154657902	2.2528e-12	0.197762	0.128301	0.0172658
rs28599172	ILMN_1737574	TMLHE	X	-	666	184384	154658213	2.2528e-12	0.197762	0.128301	0.0172658
rs28448813	ILMN_1737574	TMLHE	X	-	666	184265	154658332	2.2528e-12	0.197762	0.128301	0.0172658
rs28655495	ILMN_1737574	TMLHE	X	-	666	184182	154658415	2.2528e-12	0.197762	0.128301	0.0172658
rs28656912	ILMN_1737574	TMLHE	X	-	666	183010	154659587	2.2528e-12	0.197762	0.128301	0.0172658
rs28860618	ILMN_1737574	TMLHE	X	-	666	182286	154660311	2.2528e-12	0.197762	0.128301	0.0172658
rs28838711	ILMN_1737574	TMLHE	X	-	666	181853	154660744	2.2528e-12	0.197762	0.128301	0.0172658
rs28791527	ILMN_1737574	TMLHE	X	-	666	176707	154665890	2.2528e-12	0.197762	0.128301	0.0172658
rs28857192	ILMN_1737574	TMLHE	X	-	666	176064	154666533	2.2528e-12	0.197762	0.128301	0.0172658
rs28862095	ILMN_1737574	TMLHE	X	-	666	175122	154667475	2.2528e-12	0.197762	0.128301	0.0172658
rs28790957	ILMN_1737574	TMLHE	X	-	666	171165	154671432	2.2528e-12	0.197762	0.128301	0.0172658
rs28863538	ILMN_1737574	TMLHE	X	-	666	169751	154672846	2.2528e-12	0.197762	0.128301	0.0172658
rs28526133	ILMN_1737574	TMLHE	X	-	666	167900	154674697	2.2528e-12	0.197762	0.128301	0.0172658
rs28873383	ILMN_1737574	TMLHE	X	-	666	163659	154678938	2.2528e-12	0.197762	0.128301	0.0172658
rs28811917	ILMN_1737574	TMLHE	X	-	666	163050	154679547	2.2528e-12	0.197762	0.128301	0.0172658
rs28805403	ILMN_1737574	TMLHE	X	-	666	162014	154680583	2.2528e-12	0.197762	0.128301	0.0172658
rs28769041	ILMN_1737574	TMLHE	X	-	666	161769	154680828	2.2528e-12	0.197762	0.128301	0.0172658
rs5940390	ILMN_1737574	TMLHE	X	-	666	160968	154681629	2.2528e-12	0.197762	0.128301	0.0172658
rs5940511	ILMN_1737574	TMLHE	X	-	666	160450	154682147	2.2528e-12	0.197762	0.128301	0.0172658
rs5940458	ILMN_1737574	TMLHE	X	-	666	105629	154736968	2.2528e-12	0.197762	0.128301	0.0172658
rs5940372	ILMN_1737574	TMLHE	X	-	666	105221	154737376	2.2528e-12	0.197762	0.128301	0.0172658
rs989711	ILMN_1737574	TMLHE	X	-	666	103097	154739500	2.2528e-12	0.197762	0.128301	0.0172658
rs5940464	ILMN_1737574	TMLHE	X	-	666	97146	154745451	2.2528e-12	0.197762	0.128301	0.0172658
rs1598123	ILMN_1737574	TMLHE	X	-	666	89311	154753286	2.2528e-12	0.197762	0.128301	0.0172658
rs2123894	ILMN_1737574	TMLHE	X	-	666	87344	154755253	2.2528e-12	0.197762	0.128301	0.0172658
rs1840291	ILMN_1737574	TMLHE	X	-	666	84425	154758172	2.2528e-12	0.197762	0.128301	0.0172658
rs1454268	ILMN_1737574	TMLHE	X	-	666	84120	154758477	2.2528e-12	0.197762	0.128301	0.0172658
rs5940467	ILMN_1737574	TMLHE	X	-	666	79229	154763368	2.2528e-12	0.197762	0.128301	0.0172658
rs5940468	ILMN_1737574	TMLHE	X	-	666	76001	154766596	2.2528e-12	0.197762	0.128301	0.0172658
rs5940469	ILMN_1737574	TMLHE	X	-	666	75825	154766772	2.2528e-12	0.197762	0.128301	0.0172658
rs1598126	ILMN_1737574	TMLHE	X	-	666	75111	154767486	2.2528e-12	0.197762	0.128301	0.0172658
rs1563178	ILMN_1737574	TMLHE	X	-	666	72307	154770290	2.2528e-12	0.197762	0.128301	0.0172658
rs4514170	ILMN_1737574	TMLHE	X	-	666	70956	154771641	2.2528e-12	0.197762	0.128301	0.0172658
rs2305518	ILMN_1737574	TMLHE	X	-	666	67890	154774707	2.2528e-12	0.197762	0.128301	0.0172658
rs5940478	ILMN_1737574	TMLHE	X	-	666	66400	154776197	2.2528e-12	0.197762	0.128301	0.0172658
rs5940376	ILMN_1737574	TMLHE	X	-	666	66087	154776510	2.2528e-12	0.197762	0.128301	0.0172658
rs5940479	ILMN_1737574	TMLHE	X	-	666	65953	154776644	2.2528e-12	0.197762	0.128301	0.0172658
rs5940484	ILMN_1737574	TMLHE	X	-	666	65033	154777564	2.2528e-12	0.197762	0.128301	0.0172658
rs5940485	ILMN_1737574	TMLHE	X	-	666	64678	154777919	2.2528e-12	0.197762	0.128301	0.0172658
rs5940486	ILMN_1737574	TMLHE	X	-	666	64474	154778123	2.2528e-12	0.197762	0.128301	0.0172658
rs5940487	ILMN_1737574	TMLHE	X	-	666	64319	154778278	2.2528e-12	0.197762	0.128301	0.0172658
rs6642286	ILMN_1737574	TMLHE	X	-	666	63027	154779570	2.2528e-12	0.197762	0.128301	0.0172658
rs5940488	ILMN_1737574	TMLHE	X	-	666	61863	154780734	2.2528e-12	0.197762	0.128301	0.0172658
rs5940489	ILMN_1737574	TMLHE	X	-	666	61677	154780920	2.2528e-12	0.197762	0.128301	0.0172658
rs6567762	ILMN_1737574	TMLHE	X	-	666	60897	154781700	2.2528e-12	0.197762	0.128301	0.0172658
rs5940490	ILMN_1737574	TMLHE	X	-	666	59936	154782661	2.2528e-12	0.197762	0.128301	0.0172658
rs5940491	ILMN_1737574	TMLHE	X	-	666	59831	154782766	2.2528e-12	0.197762	0.128301	0.0172658
rs2085080	ILMN_1737574	TMLHE	X	-	666	57956	154784641	2.2528e-12	0.197762	0.128301	0.0172658
rs2085082	ILMN_1737574	TMLHE	X	-	666	57626	154784971	2.2528e-12	0.197762	0.128301	0.0172658
rs6642293	ILMN_1737574	TMLHE	X	-	666	55541	154787056	2.2528e-12	0.197762	0.128301	0.0172658
rs5940513	ILMN_1737574	TMLHE	X	-	666	53101	154789496	2.2528e-12	0.197762	0.128301	0.0172658
rs5940397	ILMN_1737574	TMLHE	X	-	666	38296	154804301	2.2528e-12	0.197762	0.128301	0.0172658
rs12834147	ILMN_1737574	TMLHE	X	-	666	37495	154805102	2.2528e-12	0.197762	0.128301	0.0172658
rs2890132	ILMN_1737574	TMLHE	X	-	666	36686	154805911	2.2528e-12	0.197762	0.128301	0.0172658
rs1598125	ILMN_1737574	TMLHE	X	-	666	33392	154809205	2.2528e-12	0.197762	0.128301	0.0172658
rs1084453	ILMN_1737574	TMLHE	X	-	666	30360	154812237	2.2528e-12	0.197762	0.128301	0.0172658
rs1084452	ILMN_1737574	TMLHE	X	-	666	28450	154814147	2.2528e-12	0.197762	0.128301	0.0172658
rs1084451	ILMN_1737574	TMLHE	X	-	666	26158	154816439	2.2528e-12	0.197762	0.128301	0.0172658
rs1091848	ILMN_1737574	TMLHE	X	-	666	24283	154818314	2.2528e-12	0.197762	0.128301	0.0172658
rs782311	ILMN_1737574	TMLHE	X	-	666	23594	154819003	2.2528e-12	0.197762	0.128301	0.0172658
rs782310	ILMN_1737574	TMLHE	X	-	666	23229	154819368	2.2528e-12	0.197762	0.128301	0.0172658
rs1084450	ILMN_1737574	TMLHE	X	-	666	19723	154822874	2.2528e-12	0.197762	0.128301	0.0172658
rs782308	ILMN_1737574	TMLHE	X	-	666	16932	154825665	2.2528e-12	0.197762	0.128301	0.0172658
rs5983745	ILMN_1737574	TMLHE	X	-	666	15317	154827280	2.2528e-12	0.197762	0.128301	0.0172658
rs5983658	ILMN_1737574	TMLHE	X	-	666	12220	154830377	2.2528e-12	0.197762	0.128301	0.0172658
rs10782079	ILMN_1737574	TMLHE	X	-	666	11853	154830744	2.2528e-12	0.197762	0.128301	0.0172658
rs522805	ILMN_1737574	TMLHE	X	-	666	3510	154839087	2.2528e-12	0.197762	0.128301	0.0172658
rs89278	ILMN_1737574	TMLHE	X	-	666	-69	154842666	2.2528e-12	0.197762	0.128301	0.0172658
rs479901	ILMN_1737574	TMLHE	X	-	666	-1690	154844287	2.2528e-12	0.197762	0.128301	0.0172658
rs476928	ILMN_1737574	TMLHE	X	-	666	-2063	154844660	2.2528e-12	0.197762	0.128301	0.0172658
rs561928	ILMN_1737574	TMLHE	X	-	666	-2507	154845104	2.2528e-12	0.197762	0.128301	0.0172658
rs556344	ILMN_1737574	TMLHE	X	-	666	-3142	154845739	2.2528e-12	0.197762	0.128301	0.0172658
rs498000	ILMN_1737574	TMLHE	X	-	666	-3507	154846104	2.2528e-12	0.197762	0.128301	0.0172658
rs574386	ILMN_1737574	TMLHE	X	-	666	-4892	154847489	2.2528e-12	0.197762	0.128301	0.0172658
rs1834433	ILMN_1737574	TMLHE	X	-	666	-6433	154849030	2.2528e-12	0.197762	0.128301	0.0172658
rs672434	ILMN_1737574	TMLHE	X	-	666	-7528	154850125	2.2528e-12	0.197762	0.128301	0.0172658
rs569049	ILMN_1737574	TMLHE	X	-	666	-8204	154850801	2.2528e-12	0.197762	0.128301	0.0172658
rs561841	ILMN_1737574	TMLHE	X	-	666	-8926	154851523	2.2528e-12	0.197762	0.128301	0.0172658
rs654274	ILMN_1737574	TMLHE	X	-	666	-13684	154856281	2.2528e-12	0.197762	0.128301	0.0172658
rs666267	ILMN_1737574	TMLHE	X	-	666	-14112	154856709	2.2528e-12	0.197762	0.128301	0.0172658
rs666344	ILMN_1737574	TMLHE	X	-	666	-14167	154856764	2.2528e-12	0.197762	0.128301	0.0172658
rs573685	ILMN_1737574	TMLHE	X	-	666	-14177	154856774	2.2528e-12	0.197762	0.128301	0.0172658
rs514136	ILMN_1737574	TMLHE	X	-	666	-16052	154858649	2.2528e-12	0.197762	0.128301	0.0172658
rs513234	ILMN_1737574	TMLHE	X	-	666	-16128	154858725	2.2528e-12	0.197762	0.128301	0.0172658
rs622211	ILMN_1737574	TMLHE	X	-	666	-17686	154860283	2.2528e-12	0.197762	0.128301	0.0172658
rs487307	ILMN_1737574	TMLHE	X	-	666	-23258	154865855	2.2528e-12	0.197762	0.128301	0.0172658
rs601290	ILMN_1737574	TMLHE	X	-	666	-23318	154865915	2.2528e-12	0.197762	0.128301	0.0172658
rs473772	ILMN_1737574	TMLHE	X	-	666	-27600	154870197	2.2528e-12	0.197762	0.128301	0.0172658
rs528286	ILMN_1737574	TMLHE	X	-	666	-29146	154871743	2.2528e-12	0.197762	0.128301	0.0172658
rs612412	ILMN_1737574	TMLHE	X	-	666	-30110	154872707	2.2528e-12	0.197762	0.128301	0.0172658
rs642362	ILMN_1737574	TMLHE	X	-	666	-32240	154874837	2.2528e-12	0.197762	0.128301	0.0172658
rs9779788	ILMN_1737574	TMLHE	X	-	666	-36518	154879115	2.2528e-12	0.197762	0.128301	0.0172658
rs491661	ILMN_1737574	TMLHE	X	-	666	-38072	154880669	2.2528e-12	0.197762	0.128301	0.0172658
rs494282	ILMN_1737574	TMLHE	X	-	666	-38320	154880917	2.2528e-12	0.197762	0.128301	0.0172658
rs563690	ILMN_1737574	TMLHE	X	-	666	-42808	154885405	2.2528e-12	0.197762	0.128301	0.0172658
rs608695	ILMN_1737574	TMLHE	X	-	666	-43281	154885878	2.2528e-12	0.197762	0.128301	0.0172658
rs610828	ILMN_1737574	TMLHE	X	-	666	-43736	154886333	2.2528e-12	0.197762	0.128301	0.0172658
rs636742	ILMN_1737574	TMLHE	X	-	666	-44986	154887583	2.2528e-12	0.197762	0.128301	0.0172658
rs638156	ILMN_1737574	TMLHE	X	-	666	-45327	154887924	2.2528e-12	0.197762	0.128301	0.0172658
rs547437	ILMN_1737574	TMLHE	X	-	666	-46125	154888722	2.2528e-12	0.197762	0.128301	0.0172658
rs671588	ILMN_1737574	TMLHE	X	-	666	-46826	154889423	2.2528e-12	0.197762	0.128301	0.0172658
rs526172	ILMN_1737574	TMLHE	X	-	666	-48957	154891554	2.2528e-12	0.197762	0.128301	0.0172658
rs553678	ILMN_1737574	TMLHE	X	-	666	-49633	154892230	2.2528e-12	0.197762	0.128301	0.0172658
rs513900	ILMN_1737574	TMLHE	X	-	666	-51383	154893980	2.2528e-12	0.197762	0.128301	0.0172658
rs637652	ILMN_1737574	TMLHE	X	-	666	-51756	154894353	2.2528e-12	0.197762	0.128301	0.0172658
rs586843	ILMN_1737574	TMLHE	X	-	666	-55271	154897868	2.2528e-12	0.197762	0.128301	0.0172658
rs628761	ILMN_1737574	TMLHE	X	-	666	-58120	154900717	2.2528e-12	0.197762	0.128301	0.0172658
rs697725	ILMN_1737574	TMLHE	X	-	666	-60292	154902889	2.2528e-12	0.197762	0.128301	0.0172658
rs479770	ILMN_1737574	TMLHE	X	-	666	-60521	154903118	2.2528e-12	0.197762	0.128301	0.0172658
rs480725	ILMN_1737574	TMLHE	X	-	666	-60627	154903224	2.2528e-12	0.197762	0.128301	0.0172658
rs674707	ILMN_1737574	TMLHE	X	-	666	-61340	154903937	2.2528e-12	0.197762	0.128301	0.0172658
rs488777	ILMN_1737574	TMLHE	X	-	666	-64308	154906905	2.2528e-12	0.197762	0.128301	0.0172658
rs601837	ILMN_1737574	TMLHE	X	-	666	-66152	154908749	2.2528e-12	0.197762	0.128301	0.0172658
rs622581	ILMN_1737574	TMLHE	X	-	666	-71202	154913799	2.2528e-12	0.197762	0.128301	0.0172658
rs571421	ILMN_1737574	TMLHE	X	-	666	-73022	154915619	2.2528e-12	0.197762	0.128301	0.0172658
rs672932	ILMN_1737574	TMLHE	X	-	666	-73378	154915975	2.2528e-12	0.197762	0.128301	0.0172658
rs669237	ILMN_1737574	TMLHE	X	-	666	-74248	154916845	2.2528e-12	0.197762	0.128301	0.0172658
rs641588	ILMN_1737574	TMLHE	X	-	666	-75786	154918383	2.2528e-12	0.197762	0.128301	0.0172658
rs509981	ILMN_1737574	TMLHE	X	-	666	-82448	154925045	2.2528e-12	0.197762	0.128301	0.0172658
rs557132	ILMN_1737574	TMLHE	X	-	666	-86815	154929412	2.2528e-12	0.197762	0.128301	0.0172658
rs5918209	ILMN_1701947	GPR34	X	+	2277	-88506	41459720	2.32863e-12	0.197529	0.291688	0.039282
rs5924773	ILMN_1802888	ZNF185	X	+	2492	-9352	152073645	2.80295e-12	0.196223	0.277969	0.0375894
rs5964065	ILMN_1701947	GPR34	X	+	2277	228516	41776742	3.55723e-12	0.19454	0.336791	0.0457882
rs5987510	ILMN_2351638	BEX4	X	+	1329	-39028	102430992	3.5809e-12	0.194493	0.18393	0.0250098
rs5987694	ILMN_2351638	BEX4	X	+	1329	-34721	102435299	3.5809e-12	0.194493	0.18393	0.0250098
rs9306613	ILMN_2351638	BEX4	X	+	1329	-26049	102443971	3.5809e-12	0.194493	0.18393	0.0250098
rs2223726	ILMN_2351638	BEX4	X	+	1329	-20668	102449352	3.5809e-12	0.194493	0.18393	0.0250098
rs4907826	ILMN_2351638	BEX4	X	+	1329	-7371	102462649	3.5809e-12	0.194493	0.18393	0.0250098
rs5987706	ILMN_2351638	BEX4	X	+	1329	-5323	102464697	3.5809e-12	0.194493	0.18393	0.0250098
rs5987708	ILMN_2351638	BEX4	X	+	1329	-1539	102468481	3.5809e-12	0.194493	0.18393	0.0250098
rs3105279	ILMN_1737574	TMLHE	X	-	666	344931	154497666	4.52336e-12	0.192841	0.126527	0.0172958
rs513441	ILMN_1737574	TMLHE	X	-	666	326978	154515619	4.52336e-12	0.192841	0.126527	0.0172958
rs4893113	ILMN_1737574	TMLHE	X	-	666	321720	154520877	4.52336e-12	0.192841	0.126527	0.0172958
rs547724	ILMN_1737574	TMLHE	X	-	666	299472	154543125	4.52336e-12	0.192841	0.126527	0.0172958
rs7052359	ILMN_1737574	TMLHE	X	-	666	288846	154553751	4.52336e-12	0.192841	0.126527	0.0172958
rs496740	ILMN_1737574	TMLHE	X	-	666	285437	154557160	4.52336e-12	0.192841	0.126527	0.0172958
rs28773194	ILMN_1737574	TMLHE	X	-	666	225418	154617179	4.52336e-12	0.192841	0.126527	0.0172958
rs4131734	ILMN_1737574	TMLHE	X	-	666	220368	154622229	4.52336e-12	0.192841	0.126527	0.0172958
rs28503175	ILMN_1737574	TMLHE	X	-	666	195483	154647114	4.52336e-12	0.192841	0.126527	0.0172958
rs28476526	ILMN_1737574	TMLHE	X	-	666	192260	154650337	4.52336e-12	0.192841	0.126527	0.0172958
rs28864804	ILMN_1737574	TMLHE	X	-	666	177502	154665095	4.52336e-12	0.192841	0.126527	0.0172958
rs28848797	ILMN_1737574	TMLHE	X	-	666	177260	154665337	4.52336e-12	0.192841	0.126527	0.0172958
rs28842206	ILMN_1737574	TMLHE	X	-	666	176629	154665968	4.52336e-12	0.192841	0.126527	0.0172958
rs28480480	ILMN_1737574	TMLHE	X	-	666	174531	154668066	4.52336e-12	0.192841	0.126527	0.0172958
rs28810503	ILMN_1737574	TMLHE	X	-	666	171724	154670873	4.52336e-12	0.192841	0.126527	0.0172958
rs28880039	ILMN_1737574	TMLHE	X	-	666	163969	154678628	4.52336e-12	0.192841	0.126527	0.0172958
rs12557310	ILMN_1737574	TMLHE	X	-	666	106899	154735698	4.52336e-12	0.192841	0.126527	0.0172958
rs5940465	ILMN_1737574	TMLHE	X	-	666	88694	154753903	4.52336e-12	0.192841	0.126527	0.0172958
rs56387516	ILMN_1737574	TMLHE	X	-	666	88142	154754455	4.52336e-12	0.192841	0.126527	0.0172958
rs2305517	ILMN_1737574	TMLHE	X	-	666	67934	154774663	4.52336e-12	0.192841	0.126527	0.0172958
rs5940480	ILMN_1737574	TMLHE	X	-	666	65947	154776650	4.52336e-12	0.192841	0.126527	0.0172958
rs6642292	ILMN_1737574	TMLHE	X	-	666	55895	154786702	4.52336e-12	0.192841	0.126527	0.0172958
rs5940512	ILMN_1737574	TMLHE	X	-	666	53414	154789183	4.52336e-12	0.192841	0.126527	0.0172958
rs5940526	ILMN_1737574	TMLHE	X	-	666	38804	154803793	4.52336e-12	0.192841	0.126527	0.0172958
rs6642299	ILMN_1737574	TMLHE	X	-	666	31805	154810792	4.52336e-12	0.192841	0.126527	0.0172958
rs782307	ILMN_1737574	TMLHE	X	-	666	16436	154826161	4.52336e-12	0.192841	0.126527	0.0172958
rs5940539	ILMN_1737574	TMLHE	X	-	666	11947	154830650	4.52336e-12	0.192841	0.126527	0.0172958
rs580468	ILMN_1737574	TMLHE	X	-	666	-4238	154846835	4.52336e-12	0.192841	0.126527	0.0172958
rs613783	ILMN_1737574	TMLHE	X	-	666	-30447	154873044	4.52336e-12	0.192841	0.126527	0.0172958
rs520792	ILMN_1737574	TMLHE	X	-	666	-38924	154881521	4.52336e-12	0.192841	0.126527	0.0172958
rs512918	ILMN_1737574	TMLHE	X	-	666	-44711	154887308	4.52336e-12	0.192841	0.126527	0.0172958
rs549327	ILMN_1737574	TMLHE	X	-	666	-55806	154898403	4.52336e-12	0.192841	0.126527	0.0172958
rs473491	ILMN_1737574	TMLHE	X	-	666	-57249	154899846	4.52336e-12	0.192841	0.126527	0.0172958
rs627797	ILMN_1737574	TMLHE	X	-	666	-58379	154900976	4.52336e-12	0.192841	0.126527	0.0172958
rs473529	ILMN_1737574	TMLHE	X	-	666	-66458	154909055	4.52336e-12	0.192841	0.126527	0.0172958
rs642043	ILMN_1737574	TMLHE	X	-	666	-75669	154918266	4.52336e-12	0.192841	0.126527	0.0172958
rs644138	ILMN_1737574	TMLHE	X	-	666	-84984	154927581	4.52336e-12	0.192841	0.126527	0.0172958
rs2269411	ILMN_1693481	ATP2B3	X	+	2054	35756	152818890	5.35047e-12	0.191651	0.0911126	0.0125025
rs544582	ILMN_1737574	TMLHE	X	-	666	333643	154508954	5.5488e-12	0.191393	0.124623	0.0171152
rs3120732	ILMN_1737574	TMLHE	X	-	666	332878	154509719	5.5488e-12	0.191393	0.124623	0.0171152
rs3120731	ILMN_1737574	TMLHE	X	-	666	332859	154509738	5.5488e-12	0.191393	0.124623	0.0171152
rs55695925	ILMN_1737574	TMLHE	X	-	666	121240	154721357	5.66824e-12	0.191242	0.126116	0.0173287
rs520145	ILMN_1737574	TMLHE	X	-	666	277657	154564940	6.35279e-12	0.190433	0.125849	0.0173373
rs5940514	ILMN_1737574	TMLHE	X	-	666	52964	154789633	7.58036e-12	0.189178	0.131213	0.0181501
rs5945946	ILMN_2351638	BEX4	X	+	1329	-69106	102400914	9.29045e-12	0.18773	0.181629	0.0252431
rs5945763	ILMN_2351638	BEX4	X	+	1329	-64417	102405603	9.29045e-12	0.18773	0.181629	0.0252431
rs5987683	ILMN_2351638	BEX4	X	+	1329	-61586	102408434	9.29045e-12	0.18773	0.181629	0.0252431
rs5983644	ILMN_1737574	TMLHE	X	-	666	407939	154434658	1.08394e-11	0.186632	0.124638	0.0173852
rs73641118	ILMN_1737574	TMLHE	X	-	666	405552	154437045	1.08394e-11	0.186632	0.124638	0.0173852
rs73641119	ILMN_1737574	TMLHE	X	-	666	405541	154437056	1.08394e-11	0.186632	0.124638	0.0173852
rs72616496	ILMN_1737574	TMLHE	X	-	666	207627	154634970	1.57049e-11	0.183984	0.123618	0.0173947
rs5940521	ILMN_1737574	TMLHE	X	-	666	56491	154786106	1.71826e-11	0.183341	0.123348	0.0173939
rs5940510	ILMN_1737574	TMLHE	X	-	666	158934	154683663	1.73132e-11	0.183287	0.116359	0.0164113
rs5945146	ILMN_1693481	ATP2B3	X	+	2054	50018	152833152	1.73704e-11	0.183263	0.10662	0.015039
rs5945147	ILMN_1693481	ATP2B3	X	+	2054	50063	152833197	1.73704e-11	0.183263	0.10662	0.015039
rs73247607	ILMN_1693481	ATP2B3	X	+	2054	56563	152839697	1.73704e-11	0.183263	0.10662	0.015039
rs73247609	ILMN_1693481	ATP2B3	X	+	2054	59853	152842987	1.73704e-11	0.183263	0.10662	0.015039
rs5905830	ILMN_1663640	MAOA	X	+	2250	49098	43564565	1.95762e-11	0.182407	-0.145468	0.0205774
rs112513213	ILMN_1737574	TMLHE	X	-	666	391075	154451522	1.9777e-11	0.182334	0.123253	0.0174392
rs73569697	ILMN_1737574	TMLHE	X	-	666	383783	154458814	1.9777e-11	0.182334	0.123253	0.0174392
rs35943578	ILMN_1737574	TMLHE	X	-	666	373772	154468825	1.9777e-11	0.182334	0.123253	0.0174392
rs5940381	ILMN_1737574	TMLHE	X	-	666	64245	154778352	1.99863e-11	0.182259	0.122966	0.0174031
rs12688786	ILMN_1737574	TMLHE	X	-	666	62631	154779966	1.99863e-11	0.182259	0.122966	0.0174031
rs6642287	ILMN_1737574	TMLHE	X	-	666	62314	154780283	1.99863e-11	0.182259	0.122966	0.0174031
rs35296872	ILMN_1737574	TMLHE	X	-	666	388510	154454087	2.05891e-11	0.182046	0.123047	0.0174269
rs573158	ILMN_1737574	TMLHE	X	-	666	404968	154437629	2.11132e-11	0.181866	0.122874	0.017413
rs62593810	ILMN_1802888	ZNF185	X	+	2492	11402	152094399	2.12012e-11	0.181836	0.302567	0.0428823
rs5940455	ILMN_1737574	TMLHE	X	-	666	415929	154426668	2.13774e-11	0.181777	0.124348	0.0176271
rs146586635	ILMN_1668927	NKAPP1	X	-	2621	347411	119031677	2.72959e-11	0.180023	0.117932	0.0168169
rs5925247	ILMN_1802888	ZNF185	X	+	2492	-7224	152075773	3.51241e-11	0.17821	0.238607	0.0342353
rs503202	ILMN_1737574	TMLHE	X	-	666	343541	154499056	3.5846e-11	0.178064	0.120099	0.0172404
rs909525	ILMN_1663640	MAOA	X	+	2250	37735	43553202	3.65991e-11	0.177914	-0.132999	0.019102
rs3027396	ILMN_1663640	MAOA	X	+	2250	39205	43554672	3.65991e-11	0.177914	-0.132999	0.019102
rs2238968	ILMN_1663640	MAOA	X	+	2250	40396	43555863	3.65991e-11	0.177914	-0.132999	0.019102
rs5905822	ILMN_1663640	MAOA	X	+	2250	40808	43556275	3.65991e-11	0.177914	-0.132999	0.019102
rs3027397	ILMN_1663640	MAOA	X	+	2250	41614	43557081	3.65991e-11	0.177914	-0.132999	0.019102
rs3027398	ILMN_1663640	MAOA	X	+	2250	42193	43557660	3.65991e-11	0.177914	-0.132999	0.019102
rs2283724	ILMN_1663640	MAOA	X	+	2250	44109	43559576	3.65991e-11	0.177914	-0.132999	0.019102
rs2283725	ILMN_1663640	MAOA	X	+	2250	44509	43559976	3.65991e-11	0.177914	-0.132999	0.019102
rs499669	ILMN_1737574	TMLHE	X	-	666	400154	154442443	3.93499e-11	0.177393	0.12133	0.0174572
rs4893072	ILMN_1737574	TMLHE	X	-	666	391219	154451378	3.93499e-11	0.177393	0.12133	0.0174572
rs150847435	ILMN_1737574	TMLHE	X	-	666	390471	154452126	3.93499e-11	0.177393	0.12133	0.0174572
rs11887	ILMN_1737574	TMLHE	X	-	666	375140	154467457	3.93499e-11	0.177393	0.12133	0.0174572
rs2891025	ILMN_2351638	BEX4	X	+	1329	-35480	102434540	4.16304e-11	0.176987	0.175638	0.0253063
rs2206838	ILMN_2351638	BEX4	X	+	1329	-22577	102447443	4.16304e-11	0.176987	0.175638	0.0253063
rs10482010	ILMN_2351638	BEX4	X	+	1329	-18341	102451679	4.16304e-11	0.176987	0.175638	0.0253063
rs12557909	ILMN_2351638	BEX4	X	+	1329	-11427	102458593	4.16304e-11	0.176987	0.175638	0.0253063
rs12560131	ILMN_2351638	BEX4	X	+	1329	-10003	102460017	4.16304e-11	0.176987	0.175638	0.0253063
rs5987511	ILMN_2351638	BEX4	X	+	1329	-433	102469587	4.16304e-11	0.176987	0.175638	0.0253063
rs5945940	ILMN_2351638	BEX4	X	+	1329	-98846	102371174	4.22091e-11	0.176887	0.176772	0.0254783
rs2064070	ILMN_1663640	MAOA	X	+	2250	93215	43608682	4.68333e-11	0.176138	-0.13677	0.0197637
rs12559232	ILMN_1802888	ZNF185	X	+	2492	22222	152105219	6.4937e-11	0.173778	0.207462	0.030225
rs139674211	ILMN_1738767	PLP2	X	+	1038	66569	49094842	8.44751e-11	0.171874	-0.316235	0.0463798
rs7054162	ILMN_2351638	BEX4	X	+	1329	-93313	102376707	1.04699e-10	0.170317	0.173115	0.0255293
rs5945941	ILMN_2351638	BEX4	X	+	1329	-90887	102379133	1.04699e-10	0.170317	0.173115	0.0255293
rs4907875	ILMN_2351638	BEX4	X	+	1329	-59377	102410643	1.04699e-10	0.170317	0.173115	0.0255293
rs2858107	ILMN_2351638	BEX4	X	+	1329	79420	102549440	1.07667e-10	0.170114	0.173405	0.0255903
rs2743710	ILMN_2351638	BEX4	X	+	1329	87015	102557035	1.24908e-10	0.169036	0.174399	0.0258358
rs7557	ILMN_2351638	BEX4	X	+	1329	94563	102564583	1.24908e-10	0.169036	0.174399	0.0258358
rs2756057	ILMN_2351638	BEX4	X	+	1329	96342	102566362	1.24908e-10	0.169036	0.174399	0.0258358
rs41304982	ILMN_1693481	ATP2B3	X	+	2054	64419	152847553	1.2702e-10	0.168914	0.104634	0.0155074
rs56659493	ILMN_1693481	ATP2B3	X	+	2054	65601	152848735	1.2702e-10	0.168914	0.104634	0.0155074
rs73247613	ILMN_1693481	ATP2B3	X	+	2054	69033	152852167	1.2702e-10	0.168914	0.104634	0.0155074
rs73247614	ILMN_1693481	ATP2B3	X	+	2054	71324	152854458	1.2702e-10	0.168914	0.104634	0.0155074
rs12007549	ILMN_1693481	ATP2B3	X	+	2054	73573	152856707	1.2702e-10	0.168914	0.104634	0.0155074
rs58937193	ILMN_1693481	ATP2B3	X	+	2054	74105	152857239	1.2702e-10	0.168914	0.104634	0.0155074
rs73247615	ILMN_1693481	ATP2B3	X	+	2054	74143	152857277	1.2702e-10	0.168914	0.104634	0.0155074
rs2280924	ILMN_1693481	ATP2B3	X	+	2054	74559	152857693	1.2702e-10	0.168914	0.104634	0.0155074
rs2280925	ILMN_1693481	ATP2B3	X	+	2054	74686	152857820	1.2702e-10	0.168914	0.104634	0.0155074
rs56197281	ILMN_1693481	ATP2B3	X	+	2054	76205	152859339	1.2702e-10	0.168914	0.104634	0.0155074
rs2294104	ILMN_1693481	ATP2B3	X	+	2054	78256	152861390	1.2702e-10	0.168914	0.104634	0.0155074
rs56412501	ILMN_1693481	ATP2B3	X	+	2054	78596	152861730	1.2702e-10	0.168914	0.104634	0.0155074
rs74703271	ILMN_1693481	ATP2B3	X	+	2054	80601	152863735	1.2702e-10	0.168914	0.104634	0.0155074
rs11156603	ILMN_1693481	ATP2B3	X	+	2054	82192	152865326	1.2702e-10	0.168914	0.104634	0.0155074
rs4477197	ILMN_1693481	ATP2B3	X	+	2054	82317	152865451	1.2702e-10	0.168914	0.104634	0.0155074
rs73247616	ILMN_1693481	ATP2B3	X	+	2054	83156	152866290	1.2702e-10	0.168914	0.104634	0.0155074
rs12011116	ILMN_1693481	ATP2B3	X	+	2054	84502	152867636	1.2702e-10	0.168914	0.104634	0.0155074
rs56405216	ILMN_1693481	ATP2B3	X	+	2054	85145	152868279	1.2702e-10	0.168914	0.104634	0.0155074
rs6567813	ILMN_1737574	TMLHE	X	-	666	419464	154423133	1.37457e-10	0.16834	0.118373	0.0175796
rs416937	ILMN_2351638	BEX4	X	+	1329	48054	102518074	1.376e-10	0.168332	0.171145	0.0254175
rs387960	ILMN_2351638	BEX4	X	+	1329	49563	102519583	1.376e-10	0.168332	0.171145	0.0254175
rs2071132	ILMN_2198185	TMEM187	X	+	1667	-21742	153216036	1.5416e-10	0.167505	-0.168678	0.0251253
rs1051152	ILMN_2198185	TMEM187	X	+	1667	-17418	153220360	1.5416e-10	0.167505	-0.168678	0.0251253
rs730106	ILMN_2198185	TMEM187	X	+	1667	-16121	153221657	1.5416e-10	0.167505	-0.168678	0.0251253
rs632	ILMN_2198185	TMEM187	X	+	1667	-11307	153226471	1.5416e-10	0.167505	-0.168678	0.0251253
rs17422	ILMN_2198185	TMEM187	X	+	1667	-10352	153227426	1.5416e-10	0.167505	-0.168678	0.0251253
rs2266886	ILMN_2198185	TMEM187	X	+	1667	-6426	153231352	1.5416e-10	0.167505	-0.168678	0.0251253
rs2266887	ILMN_2198185	TMEM187	X	+	1667	1809	153239587	1.5416e-10	0.167505	-0.168678	0.0251253
rs5945172	ILMN_2198185	TMEM187	X	+	1667	5537	153243315	1.5416e-10	0.167505	-0.168678	0.0251253
rs7350355	ILMN_2198185	TMEM187	X	+	1667	9967	153247745	1.5416e-10	0.167505	-0.168678	0.0251253
rs5945386	ILMN_3242211	TMEM187	X	+	1667	31977	153269755	1.61696e-10	0.167158	-0.187364	0.0279434
rs73247623	ILMN_1693481	ATP2B3	X	+	2054	115250	152898384	1.68961e-10	0.166838	0.103989	0.0155268
rs3788804	ILMN_1693481	ATP2B3	X	+	2054	123799	152906933	1.68961e-10	0.166838	0.103989	0.0155268
rs2182344	ILMN_1732831	CHST7	X	+	1809	-156266	46276953	1.78247e-10	0.166448	0.185625	0.0277549
rs6643808	ILMN_3242211	TMEM187	X	+	1667	14369	153252147	1.78516e-10	0.166437	-0.17865	0.026713
rs6643809	ILMN_3242211	TMEM187	X	+	1667	15130	153252908	1.78516e-10	0.166437	-0.17865	0.026713
rs4907876	ILMN_2351638	BEX4	X	+	1329	-50296	102419724	1.8338e-10	0.166241	0.171452	0.0256548
rs73245896	ILMN_1693481	ATP2B3	X	+	2054	28071	152811205	1.89676e-10	0.165995	0.0956214	0.0143208
rs6643808	ILMN_2198185	TMEM187	X	+	1667	14369	153252147	1.97358e-10	0.165705	-0.163833	0.0245623
rs6643809	ILMN_2198185	TMEM187	X	+	1667	15130	153252908	1.97358e-10	0.165705	-0.163833	0.0245623
rs4898465	ILMN_3242211	TMEM187	X	+	1667	-29638	153208140	2.09086e-10	0.165284	-0.185875	0.0279094
rs3027869	ILMN_3242211	TMEM187	X	+	1667	-26240	153211538	2.09086e-10	0.165284	-0.185875	0.0279094
rs2858104	ILMN_2351638	BEX4	X	+	1329	87267	102557287	2.10217e-10	0.165245	0.172967	0.025975
rs2743708	ILMN_2351638	BEX4	X	+	1329	98584	102568604	2.10217e-10	0.165245	0.172967	0.025975
rs2756058	ILMN_2351638	BEX4	X	+	1329	98585	102568605	2.10217e-10	0.165245	0.172967	0.025975
rs4898463	ILMN_3242211	TMEM187	X	+	1667	-34388	153203390	2.28515e-10	0.164636	-0.17933	0.0269902
rs6643653	ILMN_2198185	TMEM187	X	+	1667	8240	153246018	2.31466e-10	0.164542	-0.171264	0.025785
rs6655268	ILMN_3242211	TMEM187	X	+	1667	510	153238288	2.31964e-10	0.164526	-0.185029	0.027859
rs2269372	ILMN_2198185	TMEM187	X	+	1667	-30233	153207545	2.45117e-10	0.164123	-0.166967	0.0251763
rs2269373	ILMN_2198185	TMEM187	X	+	1667	-29853	153207925	2.45117e-10	0.164123	-0.166967	0.0251763
rs762656	ILMN_2198185	TMEM187	X	+	1667	-26126	153211652	2.45117e-10	0.164123	-0.166967	0.0251763
rs6567793	ILMN_1737574	TMLHE	X	-	666	434556	154408041	2.54883e-10	0.163838	0.116625	0.0176038
rs488312	ILMN_1737574	TMLHE	X	-	666	418698	154423899	2.54883e-10	0.163838	0.116625	0.0176038
rs6642392	ILMN_1737574	TMLHE	X	-	666	426520	154416077	2.65542e-10	0.163539	0.117945	0.0178225
rs3105274	ILMN_1737574	TMLHE	X	-	666	425660	154416937	2.65542e-10	0.163539	0.117945	0.0178225
rs5983712	ILMN_1737574	TMLHE	X	-	666	423701	154418896	2.65542e-10	0.163539	0.117945	0.0178225
rs495251	ILMN_1737574	TMLHE	X	-	666	420174	154422423	2.65542e-10	0.163539	0.117945	0.0178225
rs4466587	ILMN_1693481	ATP2B3	X	+	2054	82532	152865666	2.65646e-10	0.163536	0.100718	0.0152196
rs4625199	ILMN_1693481	ATP2B3	X	+	2054	82821	152865955	2.65646e-10	0.163536	0.100718	0.0152196
rs4907880	ILMN_2351638	BEX4	X	+	1329	5148	102475168	2.81241e-10	0.163119	0.170046	0.0257348
rs2269372	ILMN_3242211	TMEM187	X	+	1667	-30233	153207545	2.86642e-10	0.16298	-0.181032	0.0274115
rs2269373	ILMN_3242211	TMEM187	X	+	1667	-29853	153207925	2.86642e-10	0.16298	-0.181032	0.0274115
rs762656	ILMN_3242211	TMEM187	X	+	1667	-26126	153211652	2.86642e-10	0.16298	-0.181032	0.0274115
rs80208125	ILMN_3242211	TMEM187	X	+	1667	442	153238220	3.11586e-10	0.162369	-0.180693	0.0274215
rs41307419	ILMN_2351638	BEX4	X	+	1329	-134163	102335857	3.21018e-10	0.162151	0.169329	0.0257177
rs429796	ILMN_2351638	BEX4	X	+	1329	62471	102532491	3.36165e-10	0.161813	0.168175	0.0255741
rs2071133	ILMN_3242211	TMEM187	X	+	1667	-18113	153219665	3.36981e-10	0.161795	-0.183903	0.0279677
rs17421	ILMN_3242211	TMEM187	X	+	1667	-12144	153225634	3.36981e-10	0.161795	-0.183903	0.0279677
rs59607260	ILMN_3242211	TMEM187	X	+	1667	-10008	153227770	3.36981e-10	0.161795	-0.183903	0.0279677
rs2266888	ILMN_3242211	TMEM187	X	+	1667	1942	153239720	3.36981e-10	0.161795	-0.183903	0.0279677
rs4898374	ILMN_3242211	TMEM187	X	+	1667	3608	153241386	3.36981e-10	0.161795	-0.183903	0.0279677
rs12384878	ILMN_3242211	TMEM187	X	+	1667	7350	153245128	3.36981e-10	0.161795	-0.183903	0.0279677
rs2266890	ILMN_3242211	TMEM187	X	+	1667	9944	153247722	3.36981e-10	0.161795	-0.183903	0.0279677
rs6571303	ILMN_3242211	TMEM187	X	+	1667	10176	153247954	3.36981e-10	0.161795	-0.183903	0.0279677
rs5945173	ILMN_3242211	TMEM187	X	+	1667	12394	153250172	3.36981e-10	0.161795	-0.183903	0.0279677
rs1141636	ILMN_1758626	IDS	X	-	1364	26296	148560581	3.53283e-10	0.161449	-0.10643	0.0162064
rs6655268	ILMN_2198185	TMEM187	X	+	1667	510	153238288	3.66097e-10	0.161188	-0.168324	0.0256559
rs2071133	ILMN_2198185	TMEM187	X	+	1667	-18113	153219665	3.66996e-10	0.16117	-0.168696	0.0257143
rs17421	ILMN_2198185	TMEM187	X	+	1667	-12144	153225634	3.66996e-10	0.16117	-0.168696	0.0257143
rs59607260	ILMN_2198185	TMEM187	X	+	1667	-10008	153227770	3.66996e-10	0.16117	-0.168696	0.0257143
rs2266888	ILMN_2198185	TMEM187	X	+	1667	1942	153239720	3.66996e-10	0.16117	-0.168696	0.0257143
rs4898374	ILMN_2198185	TMEM187	X	+	1667	3608	153241386	3.66996e-10	0.16117	-0.168696	0.0257143
rs12384878	ILMN_2198185	TMEM187	X	+	1667	7350	153245128	3.66996e-10	0.16117	-0.168696	0.0257143
rs2266890	ILMN_2198185	TMEM187	X	+	1667	9944	153247722	3.66996e-10	0.16117	-0.168696	0.0257143
rs6571303	ILMN_2198185	TMEM187	X	+	1667	10176	153247954	3.66996e-10	0.16117	-0.168696	0.0257143
rs5945173	ILMN_2198185	TMEM187	X	+	1667	12394	153250172	3.66996e-10	0.16117	-0.168696	0.0257143
rs12558451	ILMN_1732831	CHST7	X	+	1809	-167926	46265293	4.06431e-10	0.160422	0.185039	0.0282838
rs7062064	ILMN_1732831	CHST7	X	+	1809	-167637	46265582	4.06431e-10	0.160422	0.185039	0.0282838
rs6616438	ILMN_2351638	BEX4	X	+	1329	-174637	102295383	4.33958e-10	0.159942	0.168596	0.0258165
rs4907823	ILMN_2351638	BEX4	X	+	1329	-172171	102297849	4.33958e-10	0.159942	0.168596	0.0258165
rs6523699	ILMN_2351638	BEX4	X	+	1329	-163827	102306193	4.33958e-10	0.159942	0.168596	0.0258165
rs2382872	ILMN_2351638	BEX4	X	+	1329	-162797	102307223	4.33958e-10	0.159942	0.168596	0.0258165
rs5987665	ILMN_2351638	BEX4	X	+	1329	-152785	102317235	4.33958e-10	0.159942	0.168596	0.0258165
rs11797226	ILMN_2351638	BEX4	X	+	1329	-150792	102319228	4.33958e-10	0.159942	0.168596	0.0258165
rs5987666	ILMN_2351638	BEX4	X	+	1329	-147832	102322188	4.33958e-10	0.159942	0.168596	0.0258165
rs2092039	ILMN_2351638	BEX4	X	+	1329	-145903	102324117	4.33958e-10	0.159942	0.168596	0.0258165
rs6621592	ILMN_2351638	BEX4	X	+	1329	-144293	102325727	4.33958e-10	0.159942	0.168596	0.0258165
rs12008386	ILMN_2351638	BEX4	X	+	1329	-143917	102326103	4.33958e-10	0.159942	0.168596	0.0258165
rs6616443	ILMN_2351638	BEX4	X	+	1329	-142849	102327171	4.33958e-10	0.159942	0.168596	0.0258165
rs4907870	ILMN_2351638	BEX4	X	+	1329	-142780	102327240	4.33958e-10	0.159942	0.168596	0.0258165
rs5987668	ILMN_2351638	BEX4	X	+	1329	-140759	102329261	4.33958e-10	0.159942	0.168596	0.0258165
rs7056678	ILMN_2351638	BEX4	X	+	1329	-108527	102361493	4.37259e-10	0.159886	0.168143	0.0257524
rs5945938	ILMN_2351638	BEX4	X	+	1329	-104783	102365237	4.37259e-10	0.159886	0.168143	0.0257524
rs5945930	ILMN_2351638	BEX4	X	+	1329	-196020	102274000	4.38323e-10	0.159868	0.168508	0.0258101
rs2071132	ILMN_3242211	TMEM187	X	+	1667	-21742	153216036	4.55782e-10	0.159581	-0.179135	0.0274671
rs1051152	ILMN_3242211	TMEM187	X	+	1667	-17418	153220360	4.55782e-10	0.159581	-0.179135	0.0274671
rs730106	ILMN_3242211	TMEM187	X	+	1667	-16121	153221657	4.55782e-10	0.159581	-0.179135	0.0274671
rs632	ILMN_3242211	TMEM187	X	+	1667	-11307	153226471	4.55782e-10	0.159581	-0.179135	0.0274671
rs17422	ILMN_3242211	TMEM187	X	+	1667	-10352	153227426	4.55782e-10	0.159581	-0.179135	0.0274671
rs2266886	ILMN_3242211	TMEM187	X	+	1667	-6426	153231352	4.55782e-10	0.159581	-0.179135	0.0274671
rs2266887	ILMN_3242211	TMEM187	X	+	1667	1809	153239587	4.55782e-10	0.159581	-0.179135	0.0274671
rs5945172	ILMN_3242211	TMEM187	X	+	1667	5537	153243315	4.55782e-10	0.159581	-0.179135	0.0274671
rs7350355	ILMN_3242211	TMEM187	X	+	1667	9967	153247745	4.55782e-10	0.159581	-0.179135	0.0274671
rs11795678	ILMN_3242211	TMEM187	X	+	1667	27950	153265728	4.71017e-10	0.15934	-0.182502	0.0280086
rs7056857	ILMN_1732831	CHST7	X	+	1809	-167457	46265762	5.28143e-10	0.158499	0.184358	0.0283826
rs4898463	ILMN_2198185	TMEM187	X	+	1667	-34388	153203390	5.31956e-10	0.158446	-0.161692	0.024898
rs4898465	ILMN_2198185	TMEM187	X	+	1667	-29638	153208140	5.81725e-10	0.157789	-0.166917	0.025766
rs3027869	ILMN_2198185	TMEM187	X	+	1667	-26240	153211538	5.81725e-10	0.157789	-0.166917	0.025766
rs142219143	ILMN_2351638	BEX4	X	+	1329	-115772	102354248	5.95828e-10	0.157613	0.167364	0.0258522
rs34529738	ILMN_2351638	BEX4	X	+	1329	-115451	102354569	5.95828e-10	0.157613	0.167364	0.0258522
rs5945760	ILMN_2351638	BEX4	X	+	1329	-114455	102355565	5.95828e-10	0.157613	0.167364	0.0258522
rs5945936	ILMN_2351638	BEX4	X	+	1329	-113719	102356301	5.95828e-10	0.157613	0.167364	0.0258522
rs5945935	ILMN_2351638	BEX4	X	+	1329	-127615	102342405	6.27466e-10	0.157232	0.16815	0.026011
rs5945757	ILMN_2351638	BEX4	X	+	1329	-127168	102342852	6.27466e-10	0.157232	0.16815	0.026011
rs5945758	ILMN_2351638	BEX4	X	+	1329	-119345	102350675	6.27466e-10	0.157232	0.16815	0.026011
rs5945759	ILMN_2351638	BEX4	X	+	1329	-116856	102353164	6.27466e-10	0.157232	0.16815	0.026011
rs6643656	ILMN_2198185	TMEM187	X	+	1667	16827	153254605	6.54772e-10	0.156919	-0.165717	0.025665
rs80208125	ILMN_2198185	TMEM187	X	+	1667	442	153238220	6.94487e-10	0.156485	-0.163035	0.025291
rs798143	ILMN_2120273	AP1S2	X	-	2290	-71173	15944227	7.48661e-10	0.155932	0.146216	0.0227296
rs763737	ILMN_3242211	TMEM187	X	+	1667	40529	153278307	8.71713e-10	0.15481	-0.174627	0.0272625
rs5987642	ILMN_2351638	BEX4	X	+	1329	-280710	102189310	9.20484e-10	0.154409	0.166082	0.0259682
rs7060254	ILMN_2351638	BEX4	X	+	1329	-280482	102189538	9.20484e-10	0.154409	0.166082	0.0259682
rs5945908	ILMN_2351638	BEX4	X	+	1329	-278693	102191327	9.20484e-10	0.154409	0.166082	0.0259682
rs5945911	ILMN_2351638	BEX4	X	+	1329	-269729	102200291	9.20484e-10	0.154409	0.166082	0.0259682
rs798141	ILMN_2120273	AP1S2	X	-	2290	-70295	15943349	9.75895e-10	0.153977	0.134549	0.0210726
rs6643656	ILMN_3242211	TMEM187	X	+	1667	16827	153254605	1.05205e-09	0.153422	-0.178287	0.0279823
rs6643653	ILMN_3242211	TMEM187	X	+	1667	8240	153246018	1.05978e-09	0.153368	-0.179904	0.028242
rs798191	ILMN_2120273	AP1S2	X	-	2290	-51894	15924948	1.06429e-09	0.153337	0.146729	0.023037
rs798193	ILMN_2120273	AP1S2	X	-	2290	-52578	15925632	1.06429e-09	0.153337	0.146729	0.023037
rs798181	ILMN_2120273	AP1S2	X	-	2290	-56589	15929643	1.06429e-09	0.153337	0.146729	0.023037
rs798182	ILMN_2120273	AP1S2	X	-	2290	-56615	15929669	1.06429e-09	0.153337	0.146729	0.023037
rs798183	ILMN_2120273	AP1S2	X	-	2290	-57451	15930505	1.06429e-09	0.153337	0.146729	0.023037
rs798172	ILMN_2120273	AP1S2	X	-	2290	-59429	15932483	1.06429e-09	0.153337	0.146729	0.023037
rs798175	ILMN_2120273	AP1S2	X	-	2290	-61557	15934611	1.06429e-09	0.153337	0.146729	0.023037
rs5936077	ILMN_2120273	AP1S2	X	-	2290	-66940	15939994	1.06429e-09	0.153337	0.146729	0.023037
rs11797379	ILMN_2120273	AP1S2	X	-	2290	-67579	15940633	1.06429e-09	0.153337	0.146729	0.023037
rs11797414	ILMN_2120273	AP1S2	X	-	2290	-67582	15940636	1.06429e-09	0.153337	0.146729	0.023037
rs1557501	ILMN_3242211	TMEM187	X	+	1667	-40648	153197130	1.26079e-09	0.152085	-0.173844	0.0274265
rs5945386	ILMN_2198185	TMEM187	X	+	1667	31977	153269755	1.33783e-09	0.151646	-0.164018	0.0259204
rs9887660	ILMN_1808356	FAM3A	X	-	1514	53	153744507	1.37757e-09	0.151429	0.193627	0.0306254
rs5986872	ILMN_1808356	FAM3A	X	-	1514	-185	153744745	1.37757e-09	0.151429	0.193627	0.0306254
rs142612190	ILMN_1668927	NKAPP1	X	-	2621	390255	118988833	1.3788e-09	0.151423	0.101149	0.0159988
rs5945913	ILMN_2351638	BEX4	X	+	1329	-266476	102203544	1.44952e-09	0.151052	0.163844	0.0259527
rs5945746	ILMN_2351638	BEX4	X	+	1329	-256196	102213824	1.44952e-09	0.151052	0.163844	0.0259527
rs5945918	ILMN_2351638	BEX4	X	+	1329	-254200	102215820	1.44952e-09	0.151052	0.163844	0.0259527
rs5945922	ILMN_2351638	BEX4	X	+	1329	-237244	102232776	1.44952e-09	0.151052	0.163844	0.0259527
rs5945751	ILMN_2351638	BEX4	X	+	1329	-233219	102236801	1.44952e-09	0.151052	0.163844	0.0259527
rs5945926	ILMN_2351638	BEX4	X	+	1329	-225928	102244092	1.44952e-09	0.151052	0.163844	0.0259527
rs5983697	ILMN_1737574	TMLHE	X	-	666	350173	154492424	1.48773e-09	0.15086	0.121249	0.0192201
rs7054814	ILMN_1737574	TMLHE	X	-	666	293226	154549371	1.48773e-09	0.15086	0.121249	0.0192201
rs28806933	ILMN_1737574	TMLHE	X	-	666	221630	154620967	1.48773e-09	0.15086	0.121249	0.0192201
rs5983743	ILMN_1737574	TMLHE	X	-	666	19370	154823227	1.48773e-09	0.15086	0.121249	0.0192201
rs2162139	ILMN_1737574	TMLHE	X	-	666	-12184	154854781	1.48773e-09	0.15086	0.121249	0.0192201
rs55968983	ILMN_2351638	BEX4	X	+	1329	14476	102484496	1.4945e-09	0.150826	0.1628	0.0258102
rs2472393	ILMN_1808356	FAM3A	X	-	1514	-26736	153771296	1.60192e-09	0.150312	0.192912	0.0306456
rs5986876	ILMN_1808356	FAM3A	X	-	1514	-75151	153819711	1.60192e-09	0.150312	0.192912	0.0306456
rs4898389	ILMN_1808356	FAM3A	X	-	1514	-83077	153827637	1.60192e-09	0.150312	0.192912	0.0306456
rs5986877	ILMN_1808356	FAM3A	X	-	1514	-83709	153828269	1.60192e-09	0.150312	0.192912	0.0306456
rs5945958	ILMN_2351638	BEX4	X	+	1329	29972	102499992	1.82856e-09	0.149331	0.16242	0.0259013
rs404481	ILMN_2351638	BEX4	X	+	1329	34255	102504275	1.82856e-09	0.149331	0.16242	0.0259013
rs3020942	ILMN_1693481	ATP2B3	X	+	2054	14182	152797316	1.86409e-09	0.149188	0.0923729	0.0147391
rs73245895	ILMN_1693481	ATP2B3	X	+	2054	15618	152798752	2.09029e-09	0.148338	0.0939484	0.0150408
rs3020944	ILMN_1693481	ATP2B3	X	+	2054	17309	152800443	2.09029e-09	0.148338	0.0939484	0.0150408
rs2980079	ILMN_1693481	ATP2B3	X	+	2054	17696	152800830	2.09029e-09	0.148338	0.0939484	0.0150408
rs2980080	ILMN_1693481	ATP2B3	X	+	2054	18166	152801300	2.09029e-09	0.148338	0.0939484	0.0150408
rs181591768	ILMN_1693481	ATP2B3	X	+	2054	21617	152804751	2.09029e-09	0.148338	0.0939484	0.0150408
rs137974586	ILMN_1693481	ATP2B3	X	+	2054	26888	152810022	2.09029e-09	0.148338	0.0939484	0.0150408
rs1050757	ILMN_1808356	FAM3A	X	-	1514	-15298	153759858	2.09524e-09	0.148321	0.192972	0.0308964
rs2071429	ILMN_1808356	FAM3A	X	-	1514	-15948	153760508	2.09524e-09	0.148321	0.192972	0.0308964
rs633	ILMN_3242211	TMEM187	X	+	1667	36450	153274228	2.38064e-09	0.147372	-0.170018	0.0273238
rs12400188	ILMN_3242211	TMEM187	X	+	1667	37297	153275075	2.38064e-09	0.147372	-0.170018	0.0273238
rs3027898	ILMN_3242211	TMEM187	X	+	1667	38112	153275890	2.38064e-09	0.147372	-0.170018	0.0273238
rs2239673	ILMN_3242211	TMEM187	X	+	1667	40111	153277889	2.38064e-09	0.147372	-0.170018	0.0273238
rs7061789	ILMN_3242211	TMEM187	X	+	1667	42697	153280475	2.38064e-09	0.147372	-0.170018	0.0273238
rs1059701	ILMN_3242211	TMEM187	X	+	1667	46705	153284483	2.38064e-09	0.147372	-0.170018	0.0273238
rs909131	ILMN_3242211	TMEM187	X	+	1667	70449	153308227	2.38064e-09	0.147372	-0.170018	0.0273238
rs17435	ILMN_3242211	TMEM187	X	+	1667	74202	153311980	2.38064e-09	0.147372	-0.170018	0.0273238
rs1624766	ILMN_3242211	TMEM187	X	+	1667	79376	153317154	2.38064e-09	0.147372	-0.170018	0.0273238
rs1734789	ILMN_3242211	TMEM187	X	+	1667	93685	153331463	2.38064e-09	0.147372	-0.170018	0.0273238
rs4898376	ILMN_3242211	TMEM187	X	+	1667	105228	153343006	2.38064e-09	0.147372	-0.170018	0.0273238
rs2872736	ILMN_3242211	TMEM187	X	+	1667	138658	153376436	2.38064e-09	0.147372	-0.170018	0.0273238
rs5905915	ILMN_1663640	MAOA	X	+	2250	-34187	43481280	2.38084e-09	0.147372	-0.125803	0.020218
rs4430229	ILMN_1663640	MAOA	X	+	2250	-23573	43491894	2.38084e-09	0.147372	-0.125803	0.020218
rs5906154	ILMN_1663640	MAOA	X	+	2250	-22278	43493189	2.38084e-09	0.147372	-0.125803	0.020218
rs5905613	ILMN_1663640	MAOA	X	+	2250	-8167	43507300	2.38084e-09	0.147372	-0.125803	0.020218
rs4570308	ILMN_1663640	MAOA	X	+	2250	-3970	43511497	2.38084e-09	0.147372	-0.125803	0.020218
rs5905702	ILMN_1663640	MAOA	X	+	2250	2721	43518188	2.38084e-09	0.147372	-0.125803	0.020218
rs5906729	ILMN_1663640	MAOA	X	+	2250	4904	43520371	2.38084e-09	0.147372	-0.125803	0.020218
rs4986516	ILMN_1663640	MAOA	X	+	2250	-76805	43438662	2.43741e-09	0.147197	-0.12567	0.0202107
rs6610813	ILMN_1663640	MAOA	X	+	2250	-72169	43443298	2.43741e-09	0.147197	-0.12567	0.0202107
rs6610814	ILMN_1663640	MAOA	X	+	2250	-72131	43443336	2.43741e-09	0.147197	-0.12567	0.0202107
rs12559671	ILMN_1663640	MAOA	X	+	2250	-70062	43445405	2.43741e-09	0.147197	-0.12567	0.0202107
rs6610823	ILMN_1663640	MAOA	X	+	2250	-61803	43453664	2.43741e-09	0.147197	-0.12567	0.0202107
rs743944	ILMN_1663640	MAOA	X	+	2250	-56424	43459043	2.43741e-09	0.147197	-0.12567	0.0202107
rs5951055	ILMN_1663640	MAOA	X	+	2250	-56050	43459417	2.43741e-09	0.147197	-0.12567	0.0202107
rs5906150	ILMN_1663640	MAOA	X	+	2250	-45310	43470157	2.43741e-09	0.147197	-0.12567	0.0202107
rs4824631	ILMN_1663640	MAOA	X	+	2250	-43676	43471791	2.43741e-09	0.147197	-0.12567	0.0202107
rs5906695	ILMN_1663640	MAOA	X	+	2250	-42656	43472811	2.43741e-09	0.147197	-0.12567	0.0202107
rs5906898	ILMN_1663640	MAOA	X	+	2250	-41739	43473728	2.43741e-09	0.147197	-0.12567	0.0202107
rs5945384	ILMN_3242211	TMEM187	X	+	1667	22636	153260414	2.73309e-09	0.146346	-0.171195	0.027626
rs6655269	ILMN_2198185	TMEM187	X	+	1667	18657	153256435	2.76687e-09	0.146254	-0.161467	0.0260656
rs5986947	ILMN_2198185	TMEM187	X	+	1667	18727	153256505	2.76687e-09	0.146254	-0.161467	0.0260656
rs5978301	ILMN_1750373	KAL1	X	-	2873	-471594	9171821	2.84177e-09	0.146056	0.336546	0.0543721
rs874939	ILMN_1750373	KAL1	X	-	2873	-474392	9174619	2.86175e-09	0.146004	0.375355	0.0606547
rs73471998	ILMN_1750373	KAL1	X	-	2873	-476646	9176873	2.86175e-09	0.146004	0.375355	0.0606547
rs7885125	ILMN_1750373	KAL1	X	-	2873	-480006	9180233	2.86175e-09	0.146004	0.375355	0.0606547
rs67423238	ILMN_1750373	KAL1	X	-	2873	-480720	9180947	2.86175e-09	0.146004	0.375355	0.0606547
rs4361927	ILMN_1750373	KAL1	X	-	2873	-497161	9197388	2.86175e-09	0.146004	0.375355	0.0606547
rs73198088	ILMN_1732831	CHST7	X	+	1809	-9490	46423729	3.17884e-09	0.145221	0.20856	0.0338079
rs4898361	ILMN_1693481	ATP2B3	X	+	2054	89311	152872445	3.24794e-09	0.145061	0.0840995	0.0136415
rs798156	ILMN_2120273	AP1S2	X	-	2290	-20944	15893998	3.44195e-09	0.144629	0.142502	0.0231551
rs798159	ILMN_2120273	AP1S2	X	-	2290	-27274	15900328	3.44195e-09	0.144629	0.142502	0.0231551
rs6527649	ILMN_2120273	AP1S2	X	-	2290	-38975	15912029	3.44195e-09	0.144629	0.142502	0.0231551
rs5945384	ILMN_2198185	TMEM187	X	+	1667	22636	153260414	3.51053e-09	0.144482	-0.156337	0.0254183
rs56077937	ILMN_2351638	BEX4	X	+	1329	148838	102618858	3.79277e-09	0.143905	0.157531	0.0256723
rs4827285	ILMN_1701947	GPR34	X	+	2277	32471	41580697	3.81701e-09	0.143858	-0.281373	0.0458632
rs142609844	ILMN_1693481	ATP2B3	X	+	2054	-2194	152780940	3.92787e-09	0.143644	0.0836878	0.0136528
rs5945752	ILMN_2351638	BEX4	X	+	1329	-215571	102254449	3.93996e-09	0.143622	0.159763	0.026066
rs73256139	ILMN_2351638	BEX4	X	+	1329	-197837	102272183	3.93996e-09	0.143622	0.159763	0.026066
rs12156699	ILMN_1663640	MAOA	X	+	2250	-53231	43462236	4.56517e-09	0.142522	-0.12378	0.0202859
rs5986948	ILMN_3242211	TMEM187	X	+	1667	28394	153266172	4.96803e-09	0.141891	-0.176701	0.0290341
rs112337288	ILMN_1692429	PQBP1	X	+	1217	74386	48829607	5.65084e-09	0.140928	-0.0604753	0.00997631
rs187406867	ILMN_1668927	NKAPP1	X	-	2621	477684	118901404	5.90995e-09	0.140593	0.100656	0.0166278
rs731642	ILMN_3242211	TMEM187	X	+	1667	39729	153277507	5.97619e-09	0.14051	-0.17001	0.0280943
rs5917440	ILMN_1701947	GPR34	X	+	2277	4225	41552451	6.01977e-09	0.140455	-0.278151	0.045975
rs4827063	ILMN_1701947	GPR34	X	+	2277	4510	41552736	6.01977e-09	0.140455	-0.278151	0.045975
rs5964036	ILMN_1701947	GPR34	X	+	2277	4569	41552795	6.01977e-09	0.140455	-0.278151	0.045975
rs913602	ILMN_1701947	GPR34	X	+	2277	6588	41554814	6.01977e-09	0.140455	-0.278151	0.045975
rs9594	ILMN_1701947	GPR34	X	+	2277	7969	41556195	6.01977e-09	0.140455	-0.278151	0.045975
rs5918229	ILMN_1701947	GPR34	X	+	2277	10613	41558839	6.01977e-09	0.140455	-0.278151	0.045975
rs5918230	ILMN_1701947	GPR34	X	+	2277	13439	41561665	6.01977e-09	0.140455	-0.278151	0.045975
rs5918231	ILMN_1701947	GPR34	X	+	2277	17567	41565793	6.01977e-09	0.140455	-0.278151	0.045975
rs5963271	ILMN_1701947	GPR34	X	+	2277	19021	41567247	6.01977e-09	0.140455	-0.278151	0.045975
rs1999097	ILMN_1701947	GPR34	X	+	2277	19574	41567800	6.01977e-09	0.140455	-0.278151	0.045975
rs5918232	ILMN_1701947	GPR34	X	+	2277	20994	41569220	6.01977e-09	0.140455	-0.278151	0.045975
rs1571441	ILMN_1701947	GPR34	X	+	2277	22457	41570683	6.01977e-09	0.140455	-0.278151	0.045975
rs2104686	ILMN_1701947	GPR34	X	+	2277	23148	41571374	6.01977e-09	0.140455	-0.278151	0.045975
rs2183140	ILMN_1701947	GPR34	X	+	2277	24861	41573087	6.01977e-09	0.140455	-0.278151	0.045975
rs6609160	ILMN_1701947	GPR34	X	+	2277	25638	41573864	6.01977e-09	0.140455	-0.278151	0.045975
rs6609161	ILMN_1701947	GPR34	X	+	2277	25849	41574075	6.01977e-09	0.140455	-0.278151	0.045975
rs28360731	ILMN_1701947	GPR34	X	+	2277	26644	41574870	6.01977e-09	0.140455	-0.278151	0.045975
rs56227043	ILMN_1701947	GPR34	X	+	2277	31813	41580039	6.01977e-09	0.140455	-0.278151	0.045975
rs5917444	ILMN_1701947	GPR34	X	+	2277	36185	41584411	6.01977e-09	0.140455	-0.278151	0.045975
rs5963274	ILMN_1701947	GPR34	X	+	2277	37128	41585354	6.01977e-09	0.140455	-0.278151	0.045975
rs1023065	ILMN_1701947	GPR34	X	+	2277	38992	41587218	6.01977e-09	0.140455	-0.278151	0.045975
rs1028913	ILMN_1701947	GPR34	X	+	2277	39343	41587569	6.01977e-09	0.140455	-0.278151	0.045975
rs5917445	ILMN_1701947	GPR34	X	+	2277	39943	41588169	6.01977e-09	0.140455	-0.278151	0.045975
rs4827287	ILMN_1701947	GPR34	X	+	2277	41660	41589886	6.01977e-09	0.140455	-0.278151	0.045975
rs12841027	ILMN_1701947	GPR34	X	+	2277	44059	41592285	6.01977e-09	0.140455	-0.278151	0.045975
rs492382	ILMN_1701947	GPR34	X	+	2277	46866	41595092	6.01977e-09	0.140455	-0.278151	0.045975
rs421568	ILMN_1701947	GPR34	X	+	2277	48456	41596682	6.01977e-09	0.140455	-0.278151	0.045975
rs418385	ILMN_1701947	GPR34	X	+	2277	49642	41597868	6.01977e-09	0.140455	-0.278151	0.045975
rs2255067	ILMN_1701947	GPR34	X	+	2277	50789	41599015	6.01977e-09	0.140455	-0.278151	0.045975
rs480680	ILMN_1701947	GPR34	X	+	2277	50942	41599168	6.01977e-09	0.140455	-0.278151	0.045975
rs514729	ILMN_1701947	GPR34	X	+	2277	54724	41602950	6.01977e-09	0.140455	-0.278151	0.045975
rs391978	ILMN_1701947	GPR34	X	+	2277	55080	41603306	6.01977e-09	0.140455	-0.278151	0.045975
rs444787	ILMN_1701947	GPR34	X	+	2277	59071	41607297	6.01977e-09	0.140455	-0.278151	0.045975
rs2770904	ILMN_1701947	GPR34	X	+	2277	63551	41611777	6.01977e-09	0.140455	-0.278151	0.045975
rs413299	ILMN_1701947	GPR34	X	+	2277	64694	41612920	6.01977e-09	0.140455	-0.278151	0.045975
rs400971	ILMN_1701947	GPR34	X	+	2277	64807	41613033	6.01977e-09	0.140455	-0.278151	0.045975
rs504373	ILMN_1701947	GPR34	X	+	2277	65411	41613637	6.01977e-09	0.140455	-0.278151	0.045975
rs391655	ILMN_1701947	GPR34	X	+	2277	68229	41616455	6.01977e-09	0.140455	-0.278151	0.045975
rs515958	ILMN_1701947	GPR34	X	+	2277	70623	41618849	6.01977e-09	0.140455	-0.278151	0.045975
rs437459	ILMN_1701947	GPR34	X	+	2277	71728	41619954	6.01977e-09	0.140455	-0.278151	0.045975
rs5918236	ILMN_1701947	GPR34	X	+	2277	74904	41623130	6.01977e-09	0.140455	-0.278151	0.045975
rs5918237	ILMN_1701947	GPR34	X	+	2277	74986	41623212	6.01977e-09	0.140455	-0.278151	0.045975
rs62589167	ILMN_1701947	GPR34	X	+	2277	75599	41623825	6.01977e-09	0.140455	-0.278151	0.045975
rs5964044	ILMN_1701947	GPR34	X	+	2277	83863	41632089	6.01977e-09	0.140455	-0.278151	0.045975
rs5964045	ILMN_1701947	GPR34	X	+	2277	84942	41633168	6.01977e-09	0.140455	-0.278151	0.045975
rs62589176	ILMN_1701947	GPR34	X	+	2277	89320	41637546	6.01977e-09	0.140455	-0.278151	0.045975
rs5918244	ILMN_1701947	GPR34	X	+	2277	89407	41637633	6.01977e-09	0.140455	-0.278151	0.045975
rs62589177	ILMN_1701947	GPR34	X	+	2277	96947	41645173	6.01977e-09	0.140455	-0.278151	0.045975
rs5918247	ILMN_1701947	GPR34	X	+	2277	112965	41661191	6.01977e-09	0.140455	-0.278151	0.045975
rs11797844	ILMN_1701947	GPR34	X	+	2277	139591	41687817	6.01977e-09	0.140455	-0.278151	0.045975
rs5963279	ILMN_1701947	GPR34	X	+	2277	150507	41698733	6.01977e-09	0.140455	-0.278151	0.045975
rs62589204	ILMN_1701947	GPR34	X	+	2277	151521	41699747	6.01977e-09	0.140455	-0.278151	0.045975
rs5918261	ILMN_1701947	GPR34	X	+	2277	153240	41701466	6.01977e-09	0.140455	-0.278151	0.045975
rs5917454	ILMN_1701947	GPR34	X	+	2277	154949	41703175	6.01977e-09	0.140455	-0.278151	0.045975
rs2148832	ILMN_1701947	GPR34	X	+	2277	156224	41704450	6.01977e-09	0.140455	-0.278151	0.045975
rs62589207	ILMN_1701947	GPR34	X	+	2277	159253	41707479	6.01977e-09	0.140455	-0.278151	0.045975
rs5918262	ILMN_1701947	GPR34	X	+	2277	160313	41708539	6.01977e-09	0.140455	-0.278151	0.045975
rs11797813	ILMN_1701947	GPR34	X	+	2277	162241	41710467	6.01977e-09	0.140455	-0.278151	0.045975
rs1150376	ILMN_1701947	GPR34	X	+	2277	180302	41728528	6.01977e-09	0.140455	-0.278151	0.045975
rs1150375	ILMN_1701947	GPR34	X	+	2277	180505	41728731	6.01977e-09	0.140455	-0.278151	0.045975
rs1150374	ILMN_1701947	GPR34	X	+	2277	185103	41733329	6.01977e-09	0.140455	-0.278151	0.045975
rs1150373	ILMN_1701947	GPR34	X	+	2277	185365	41733591	6.01977e-09	0.140455	-0.278151	0.045975
rs1195342	ILMN_1701947	GPR34	X	+	2277	185402	41733628	6.01977e-09	0.140455	-0.278151	0.045975
rs1195341	ILMN_1701947	GPR34	X	+	2277	185979	41734205	6.01977e-09	0.140455	-0.278151	0.045975
rs1195340	ILMN_1701947	GPR34	X	+	2277	187466	41735692	6.01977e-09	0.140455	-0.278151	0.045975
rs1150372	ILMN_1701947	GPR34	X	+	2277	187852	41736078	6.01977e-09	0.140455	-0.278151	0.045975
rs1195339	ILMN_1701947	GPR34	X	+	2277	189441	41737667	6.01977e-09	0.140455	-0.278151	0.045975
rs1195407	ILMN_1701947	GPR34	X	+	2277	194289	41742515	6.01977e-09	0.140455	-0.278151	0.045975
rs1630141	ILMN_1701947	GPR34	X	+	2277	199449	41747675	6.01977e-09	0.140455	-0.278151	0.045975
rs1195383	ILMN_1701947	GPR34	X	+	2277	202586	41750812	6.01977e-09	0.140455	-0.278151	0.045975
rs1195384	ILMN_1701947	GPR34	X	+	2277	202646	41750872	6.01977e-09	0.140455	-0.278151	0.045975
rs1195385	ILMN_1701947	GPR34	X	+	2277	203451	41751677	6.01977e-09	0.140455	-0.278151	0.045975
rs1195386	ILMN_1701947	GPR34	X	+	2277	203653	41751879	6.01977e-09	0.140455	-0.278151	0.045975
rs1195389	ILMN_1701947	GPR34	X	+	2277	206263	41754489	6.01977e-09	0.140455	-0.278151	0.045975
rs1195403	ILMN_1701947	GPR34	X	+	2277	213228	41761454	6.01977e-09	0.140455	-0.278151	0.045975
rs1195400	ILMN_1701947	GPR34	X	+	2277	215983	41764209	6.01977e-09	0.140455	-0.278151	0.045975
rs1195399	ILMN_1701947	GPR34	X	+	2277	218202	41766428	6.01977e-09	0.140455	-0.278151	0.045975
rs1195397	ILMN_1701947	GPR34	X	+	2277	218419	41766645	6.01977e-09	0.140455	-0.278151	0.045975
rs1195395	ILMN_1701947	GPR34	X	+	2277	219540	41767766	6.01977e-09	0.140455	-0.278151	0.045975
rs1195394	ILMN_1701947	GPR34	X	+	2277	219828	41768054	6.01977e-09	0.140455	-0.278151	0.045975
rs62589239	ILMN_1701947	GPR34	X	+	2277	223582	41771808	6.01977e-09	0.140455	-0.278151	0.045975
rs1195405	ILMN_1701947	GPR34	X	+	2277	224062	41772288	6.01977e-09	0.140455	-0.278151	0.045975
rs1150371	ILMN_1701947	GPR34	X	+	2277	226041	41774267	6.01977e-09	0.140455	-0.278151	0.045975
rs865205	ILMN_1701947	GPR34	X	+	2277	235366	41783592	6.01977e-09	0.140455	-0.278151	0.045975
rs864570	ILMN_1701947	GPR34	X	+	2277	235498	41783724	6.01977e-09	0.140455	-0.278151	0.045975
rs842537	ILMN_1701947	GPR34	X	+	2277	237323	41785549	6.01977e-09	0.140455	-0.278151	0.045975
rs842536	ILMN_1701947	GPR34	X	+	2277	237513	41785739	6.01977e-09	0.140455	-0.278151	0.045975
rs842535	ILMN_1701947	GPR34	X	+	2277	237811	41786037	6.01977e-09	0.140455	-0.278151	0.045975
rs5986948	ILMN_2198185	TMEM187	X	+	1667	28394	153266172	6.321e-09	0.14009	-0.161369	0.0267128
rs6655269	ILMN_3242211	TMEM187	X	+	1667	18657	153256435	6.52851e-09	0.139848	-0.171791	0.0284667
rs5986947	ILMN_3242211	TMEM187	X	+	1667	18727	153256505	6.52851e-09	0.139848	-0.171791	0.0284667
rs11795678	ILMN_2198185	TMEM187	X	+	1667	27950	153265728	6.76804e-09	0.139578	-0.156989	0.0260431
rs151083674	ILMN_1750373	KAL1	X	-	2873	-123162	8823389	6.91432e-09	0.139418	0.300843	0.0499404
rs4986547	ILMN_1663640	MAOA	X	+	2250	-83682	43431785	7.07009e-09	0.139251	-0.120952	0.0200922
rs562368	ILMN_1701947	GPR34	X	+	2277	55651	41603877	7.53745e-09	0.138772	-0.276565	0.0460343
rs11156610	ILMN_2198185	TMEM187	X	+	1667	22967	153260745	7.83726e-09	0.138479	-0.152463	0.0254087
rs11156610	ILMN_3242211	TMEM187	X	+	1667	22967	153260745	7.93763e-09	0.138384	-0.165829	0.0276471
rs798146	ILMN_2120273	AP1S2	X	-	2290	-7594	15880648	8.86179e-09	0.137558	0.140703	0.0235396
rs798147	ILMN_2120273	AP1S2	X	-	2290	-11061	15884115	8.86179e-09	0.137558	0.140703	0.0235396
rs5905513	ILMN_1663640	MAOA	X	+	2250	-23625	43491842	1.16801e-08	0.135484	-0.109858	0.0185417
rs5905724	ILMN_1738767	PLP2	X	+	1038	59214	49087487	1.23795e-08	0.135047	-0.155917	0.0263647
rs6609250	ILMN_1663640	MAOA	X	+	2250	10886	43526353	1.26955e-08	0.134857	-0.120405	0.0203764
rs6520894	ILMN_1663640	MAOA	X	+	2250	11081	43526548	1.26955e-08	0.134857	-0.120405	0.0203764
rs5906883	ILMN_1663640	MAOA	X	+	2250	11476	43526943	1.26955e-08	0.134857	-0.120405	0.0203764
rs5906893	ILMN_1663640	MAOA	X	+	2250	12157	43527624	1.26955e-08	0.134857	-0.120405	0.0203764
rs5906901	ILMN_1663640	MAOA	X	+	2250	13053	43528520	1.26955e-08	0.134857	-0.120405	0.0203764
rs5906914	ILMN_1663640	MAOA	X	+	2250	20004	43535471	1.26955e-08	0.134857	-0.120405	0.0203764
rs5906915	ILMN_1663640	MAOA	X	+	2250	20225	43535692	1.26955e-08	0.134857	-0.120405	0.0203764
rs1465107	ILMN_1663640	MAOA	X	+	2250	22550	43538017	1.26955e-08	0.134857	-0.120405	0.0203764
rs1465108	ILMN_1663640	MAOA	X	+	2250	22742	43538209	1.26955e-08	0.134857	-0.120405	0.0203764
rs5906938	ILMN_1663640	MAOA	X	+	2250	24828	43540295	1.26955e-08	0.134857	-0.120405	0.0203764
rs5953385	ILMN_1663640	MAOA	X	+	2250	25370	43540837	1.26955e-08	0.134857	-0.120405	0.0203764
rs4824498	ILMN_1663640	MAOA	X	+	2250	25755	43541222	1.26955e-08	0.134857	-0.120405	0.0203764
rs73245894	ILMN_1693481	ATP2B3	X	+	2054	7649	152790783	1.29434e-08	0.134712	0.081044	0.0137238
rs57029854	ILMN_1693481	ATP2B3	X	+	2054	9712	152792846	1.29434e-08	0.134712	0.081044	0.0137238
rs7886301	ILMN_1693481	ATP2B3	X	+	2054	10321	152793455	1.29434e-08	0.134712	0.081044	0.0137238
rs5906974	ILMN_1663640	MAOA	X	+	2250	35854	43551321	1.42356e-08	0.133996	-0.12002	0.0203865
rs6642243	ILMN_1737574	TMLHE	X	-	666	438540	154404057	1.47737e-08	0.133717	0.119335	0.0202947
rs1964206	ILMN_1673275	TRAPPC2	X	-	2629	20979	13731696	1.48966e-08	0.133654	-0.0823216	0.0140037
rs2285633	ILMN_1673275	TRAPPC2	X	-	2629	18136	13734539	1.48966e-08	0.133654	-0.0823216	0.0140037
rs2370242	ILMN_1673275	TRAPPC2	X	-	2629	16284	13736391	1.48966e-08	0.133654	-0.0823216	0.0140037
rs2040619	ILMN_1673275	TRAPPC2	X	-	2629	15222	13737453	1.48966e-08	0.133654	-0.0823216	0.0140037
rs6527938	ILMN_1673275	TRAPPC2	X	-	2629	12801	13739874	1.48966e-08	0.133654	-0.0823216	0.0140037
rs62586140	ILMN_1673275	TRAPPC2	X	-	2629	11619	13741056	1.48966e-08	0.133654	-0.0823216	0.0140037
rs4898467	ILMN_3242211	TMEM187	X	+	1667	62146	153299924	1.57412e-08	0.133239	-0.165152	0.0281445
rs1734790	ILMN_3242211	TMEM187	X	+	1667	63875	153301653	1.57412e-08	0.133239	-0.165152	0.0281445
rs2239464	ILMN_3242211	TMEM187	X	+	1667	110653	153348431	1.57412e-08	0.133239	-0.165152	0.0281445
rs5945393	ILMN_3242211	TMEM187	X	+	1667	111650	153349428	1.57412e-08	0.133239	-0.165152	0.0281445
rs5936064	ILMN_2120273	AP1S2	X	-	2290	29691	15843363	1.61302e-08	0.133055	0.13838	0.023601
rs2189277	ILMN_2120273	AP1S2	X	-	2290	26002	15847052	1.6417e-08	0.132922	0.140063	0.0239017
rs798177	ILMN_2120273	AP1S2	X	-	2290	18535	15854519	1.6417e-08	0.132922	0.140063	0.0239017
rs798166	ILMN_2120273	AP1S2	X	-	2290	12220	15860834	1.6417e-08	0.132922	0.140063	0.0239017
rs5936067	ILMN_2120273	AP1S2	X	-	2290	5604	15867450	1.6417e-08	0.132922	0.140063	0.0239017
rs2040722	ILMN_2120273	AP1S2	X	-	2290	3741	15869313	1.6417e-08	0.132922	0.140063	0.0239017
rs17285088	ILMN_2351638	BEX4	X	+	1329	144263	102614283	1.68869e-08	0.132709	0.150742	0.025748
rs11092437	ILMN_2351638	BEX4	X	+	1329	146235	102616255	1.68869e-08	0.132709	0.150742	0.025748
rs2310994	ILMN_1663640	MAOA	X	+	2250	-35694	43479773	1.74157e-08	0.132477	-0.119221	0.0203844
rs4824392	ILMN_1663640	MAOA	X	+	2250	-34251	43481216	1.74157e-08	0.132477	-0.119221	0.0203844
rs2310995	ILMN_1663640	MAOA	X	+	2250	-33455	43482012	1.74157e-08	0.132477	-0.119221	0.0203844
rs6610830	ILMN_1663640	MAOA	X	+	2250	-30723	43484744	1.74157e-08	0.132477	-0.119221	0.0203844
rs3859958	ILMN_1663640	MAOA	X	+	2250	-28478	43486989	1.74157e-08	0.132477	-0.119221	0.0203844
rs5906260	ILMN_1663640	MAOA	X	+	2250	-16848	43498619	1.74157e-08	0.132477	-0.119221	0.0203844
rs5906261	ILMN_1663640	MAOA	X	+	2250	-16844	43498623	1.74157e-08	0.132477	-0.119221	0.0203844
rs12558025	ILMN_1663640	MAOA	X	+	2250	-14972	43500495	1.74157e-08	0.132477	-0.119221	0.0203844
rs6609248	ILMN_1663640	MAOA	X	+	2250	-13421	43502046	1.74157e-08	0.132477	-0.119221	0.0203844
rs2310820	ILMN_1663640	MAOA	X	+	2250	-11596	43503871	1.74157e-08	0.132477	-0.119221	0.0203844
rs5906378	ILMN_1663640	MAOA	X	+	2250	-10912	43504555	1.74157e-08	0.132477	-0.119221	0.0203844
rs5906391	ILMN_1663640	MAOA	X	+	2250	-9973	43505494	1.74157e-08	0.132477	-0.119221	0.0203844
rs5906525	ILMN_1663640	MAOA	X	+	2250	-4308	43511159	1.74157e-08	0.132477	-0.119221	0.0203844
rs4301558	ILMN_1663640	MAOA	X	+	2250	-4013	43511454	1.74157e-08	0.132477	-0.119221	0.0203844
rs4824657	ILMN_1663640	MAOA	X	+	2250	-3165	43512302	1.74157e-08	0.132477	-0.119221	0.0203844
rs5953210	ILMN_1663640	MAOA	X	+	2250	-1421	43514046	1.74157e-08	0.132477	-0.119221	0.0203844
rs3788862	ILMN_1663640	MAOA	X	+	2250	1897	43517364	1.74157e-08	0.132477	-0.119221	0.0203844
rs4083948	ILMN_1663640	MAOA	X	+	2250	-79183	43436284	1.77552e-08	0.132332	-0.119105	0.0203776
rs4986548	ILMN_1663640	MAOA	X	+	2250	-79079	43436388	1.77552e-08	0.132332	-0.119105	0.0203776
rs1339777	ILMN_1663640	MAOA	X	+	2250	-78441	43437026	1.77552e-08	0.132332	-0.119105	0.0203776
rs1339778	ILMN_1663640	MAOA	X	+	2250	-78233	43437234	1.77552e-08	0.132332	-0.119105	0.0203776
rs1339779	ILMN_1663640	MAOA	X	+	2250	-78109	43437358	1.77552e-08	0.132332	-0.119105	0.0203776
rs1538642	ILMN_1663640	MAOA	X	+	2250	-77356	43438111	1.77552e-08	0.132332	-0.119105	0.0203776
rs5951047	ILMN_1663640	MAOA	X	+	2250	-74876	43440591	1.77552e-08	0.132332	-0.119105	0.0203776
rs5951048	ILMN_1663640	MAOA	X	+	2250	-74638	43440829	1.77552e-08	0.132332	-0.119105	0.0203776
rs5991481	ILMN_1663640	MAOA	X	+	2250	-74611	43440856	1.77552e-08	0.132332	-0.119105	0.0203776
rs28410629	ILMN_1663640	MAOA	X	+	2250	-72582	43442885	1.77552e-08	0.132332	-0.119105	0.0203776
rs5951049	ILMN_1663640	MAOA	X	+	2250	-69607	43445860	1.77552e-08	0.132332	-0.119105	0.0203776
rs5991690	ILMN_1663640	MAOA	X	+	2250	-68708	43446759	1.77552e-08	0.132332	-0.119105	0.0203776
rs4986550	ILMN_1663640	MAOA	X	+	2250	-68325	43447142	1.77552e-08	0.132332	-0.119105	0.0203776
rs4986551	ILMN_1663640	MAOA	X	+	2250	-68091	43447376	1.77552e-08	0.132332	-0.119105	0.0203776
rs929094	ILMN_1663640	MAOA	X	+	2250	-66773	43448694	1.77552e-08	0.132332	-0.119105	0.0203776
rs2000019	ILMN_1663640	MAOA	X	+	2250	-62540	43452927	1.77552e-08	0.132332	-0.119105	0.0203776
rs2000020	ILMN_1663640	MAOA	X	+	2250	-62456	43453011	1.77552e-08	0.132332	-0.119105	0.0203776
rs6610820	ILMN_1663640	MAOA	X	+	2250	-62087	43453380	1.77552e-08	0.132332	-0.119105	0.0203776
rs6610822	ILMN_1663640	MAOA	X	+	2250	-62000	43453467	1.77552e-08	0.132332	-0.119105	0.0203776
rs5950917	ILMN_1663640	MAOA	X	+	2250	-60982	43454485	1.77552e-08	0.132332	-0.119105	0.0203776
rs5951052	ILMN_1663640	MAOA	X	+	2250	-60931	43454536	1.77552e-08	0.132332	-0.119105	0.0203776
rs5951054	ILMN_1663640	MAOA	X	+	2250	-59277	43456190	1.77552e-08	0.132332	-0.119105	0.0203776
rs1339776	ILMN_1663640	MAOA	X	+	2250	-58090	43457377	1.77552e-08	0.132332	-0.119105	0.0203776
rs5951056	ILMN_1663640	MAOA	X	+	2250	-54417	43461050	1.77552e-08	0.132332	-0.119105	0.0203776
rs5991694	ILMN_1663640	MAOA	X	+	2250	-52793	43462674	1.77552e-08	0.132332	-0.119105	0.0203776
rs5906528	ILMN_1663640	MAOA	X	+	2250	-47340	43468127	1.77552e-08	0.132332	-0.119105	0.0203776
rs4239988	ILMN_1663640	MAOA	X	+	2250	-42034	43473433	1.77552e-08	0.132332	-0.119105	0.0203776
rs2064696	ILMN_1663640	MAOA	X	+	2250	30392	43545859	1.89128e-08	0.131855	-0.118996	0.0204012
rs2064697	ILMN_1663640	MAOA	X	+	2250	30521	43545988	1.89128e-08	0.131855	-0.118996	0.0204012
rs2064698	ILMN_1663640	MAOA	X	+	2250	30604	43546071	1.89128e-08	0.131855	-0.118996	0.0204012
rs2294018	ILMN_1738767	PLP2	X	+	1038	70358	49098631	2.08842e-08	0.131107	-0.153626	0.0264247
rs1059703	ILMN_3242211	TMEM187	X	+	1667	41051	153278829	2.10551e-08	0.131046	-0.189131	0.0325407
rs5951030	ILMN_1663640	MAOA	X	+	2250	-111979	43403488	2.11812e-08	0.131	-0.121102	0.0208401
rs193053006	ILMN_1693481	ATP2B3	X	+	2054	217	152783351	2.14858e-08	0.130893	0.0786404	0.0135394
rs1571848	ILMN_1701947	GPR34	X	+	2277	92639	41640865	2.26256e-08	0.130502	-0.268296	0.0462717
rs5964047	ILMN_1701947	GPR34	X	+	2277	93346	41641572	2.26256e-08	0.130502	-0.268296	0.0462717
rs62589179	ILMN_1701947	GPR34	X	+	2277	105337	41653563	2.26256e-08	0.130502	-0.268296	0.0462717
rs5918246	ILMN_1701947	GPR34	X	+	2277	109667	41657893	2.26256e-08	0.130502	-0.268296	0.0462717
rs914548	ILMN_1701947	GPR34	X	+	2277	110573	41658799	2.26256e-08	0.130502	-0.268296	0.0462717
rs5918248	ILMN_1701947	GPR34	X	+	2277	113542	41661768	2.26256e-08	0.130502	-0.268296	0.0462717
rs5964053	ILMN_1701947	GPR34	X	+	2277	115306	41663532	2.26256e-08	0.130502	-0.268296	0.0462717
rs5918249	ILMN_1701947	GPR34	X	+	2277	117089	41665315	2.26256e-08	0.130502	-0.268296	0.0462717
rs5917448	ILMN_1701947	GPR34	X	+	2277	117256	41665482	2.26256e-08	0.130502	-0.268296	0.0462717
rs149667192	ILMN_1701947	GPR34	X	+	2277	123766	41671992	2.26256e-08	0.130502	-0.268296	0.0462717
rs5917449	ILMN_1701947	GPR34	X	+	2277	125720	41673946	2.26256e-08	0.130502	-0.268296	0.0462717
rs5917450	ILMN_1701947	GPR34	X	+	2277	126314	41674540	2.26256e-08	0.130502	-0.268296	0.0462717
rs11797495	ILMN_1701947	GPR34	X	+	2277	126570	41674796	2.26256e-08	0.130502	-0.268296	0.0462717
rs62589182	ILMN_1701947	GPR34	X	+	2277	126740	41674966	2.26256e-08	0.130502	-0.268296	0.0462717
rs12008443	ILMN_1701947	GPR34	X	+	2277	128681	41676907	2.26256e-08	0.130502	-0.268296	0.0462717
rs62589183	ILMN_1701947	GPR34	X	+	2277	129422	41677648	2.26256e-08	0.130502	-0.268296	0.0462717
rs5964055	ILMN_1701947	GPR34	X	+	2277	130646	41678872	2.26256e-08	0.130502	-0.268296	0.0462717
rs62589184	ILMN_1701947	GPR34	X	+	2277	132496	41680722	2.26256e-08	0.130502	-0.268296	0.0462717
rs11797526	ILMN_1701947	GPR34	X	+	2277	132944	41681170	2.26256e-08	0.130502	-0.268296	0.0462717
rs11797907	ILMN_1701947	GPR34	X	+	2277	132988	41681214	2.26256e-08	0.130502	-0.268296	0.0462717
rs111581104	ILMN_1701947	GPR34	X	+	2277	133542	41681768	2.26256e-08	0.130502	-0.268296	0.0462717
rs5918252	ILMN_1701947	GPR34	X	+	2277	134326	41682552	2.26256e-08	0.130502	-0.268296	0.0462717
rs5918253	ILMN_1701947	GPR34	X	+	2277	134430	41682656	2.26256e-08	0.130502	-0.268296	0.0462717
rs5918254	ILMN_1701947	GPR34	X	+	2277	134747	41682973	2.26256e-08	0.130502	-0.268296	0.0462717
rs5918256	ILMN_1701947	GPR34	X	+	2277	140823	41689049	2.26256e-08	0.130502	-0.268296	0.0462717
rs62589185	ILMN_1701947	GPR34	X	+	2277	141336	41689562	2.26256e-08	0.130502	-0.268296	0.0462717
rs6610619	ILMN_1701947	GPR34	X	+	2277	143131	41691357	2.26256e-08	0.130502	-0.268296	0.0462717
rs5918259	ILMN_1701947	GPR34	X	+	2277	143855	41692081	2.26256e-08	0.130502	-0.268296	0.0462717
rs5918260	ILMN_1701947	GPR34	X	+	2277	144525	41692751	2.26256e-08	0.130502	-0.268296	0.0462717
rs11797919	ILMN_1701947	GPR34	X	+	2277	149859	41698085	2.26256e-08	0.130502	-0.268296	0.0462717
rs62589201	ILMN_1701947	GPR34	X	+	2277	150359	41698585	2.26256e-08	0.130502	-0.268296	0.0462717
rs62589203	ILMN_1701947	GPR34	X	+	2277	150731	41698957	2.26256e-08	0.130502	-0.268296	0.0462717
rs11798897	ILMN_1701947	GPR34	X	+	2277	156658	41704884	2.26256e-08	0.130502	-0.268296	0.0462717
rs113415948	ILMN_1701947	GPR34	X	+	2277	158110	41706336	2.26256e-08	0.130502	-0.268296	0.0462717
rs62589210	ILMN_1701947	GPR34	X	+	2277	166060	41714286	2.26256e-08	0.130502	-0.268296	0.0462717
rs5918263	ILMN_1701947	GPR34	X	+	2277	166977	41715203	2.26256e-08	0.130502	-0.268296	0.0462717
rs1150387	ILMN_1701947	GPR34	X	+	2277	169112	41717338	2.26256e-08	0.130502	-0.268296	0.0462717
rs1150386	ILMN_1701947	GPR34	X	+	2277	171206	41719432	2.26256e-08	0.130502	-0.268296	0.0462717
rs1150385	ILMN_1701947	GPR34	X	+	2277	171435	41719661	2.26256e-08	0.130502	-0.268296	0.0462717
rs1150384	ILMN_1701947	GPR34	X	+	2277	173038	41721264	2.26256e-08	0.130502	-0.268296	0.0462717
rs1150383	ILMN_1701947	GPR34	X	+	2277	173629	41721855	2.26256e-08	0.130502	-0.268296	0.0462717
rs1150382	ILMN_1701947	GPR34	X	+	2277	175640	41723866	2.26256e-08	0.130502	-0.268296	0.0462717
rs1150380	ILMN_1701947	GPR34	X	+	2277	177896	41726122	2.26256e-08	0.130502	-0.268296	0.0462717
rs1150379	ILMN_1701947	GPR34	X	+	2277	178856	41727082	2.26256e-08	0.130502	-0.268296	0.0462717
rs1150378	ILMN_1701947	GPR34	X	+	2277	179018	41727244	2.26256e-08	0.130502	-0.268296	0.0462717
rs1150377	ILMN_1701947	GPR34	X	+	2277	179257	41727483	2.26256e-08	0.130502	-0.268296	0.0462717
rs1195345	ILMN_1701947	GPR34	X	+	2277	182236	41730462	2.26256e-08	0.130502	-0.268296	0.0462717
rs1195343	ILMN_1701947	GPR34	X	+	2277	183036	41731262	2.26256e-08	0.130502	-0.268296	0.0462717
rs1018695	ILMN_1701947	GPR34	X	+	2277	183381	41731607	2.26256e-08	0.130502	-0.268296	0.0462717
rs1195408	ILMN_1701947	GPR34	X	+	2277	197394	41745620	2.26256e-08	0.130502	-0.268296	0.0462717
rs1195390	ILMN_1701947	GPR34	X	+	2277	206556	41754782	2.26256e-08	0.130502	-0.268296	0.0462717
rs1201620	ILMN_1701947	GPR34	X	+	2277	207993	41756219	2.26256e-08	0.130502	-0.268296	0.0462717
rs1195391	ILMN_1701947	GPR34	X	+	2277	208447	41756673	2.26256e-08	0.130502	-0.268296	0.0462717
rs2768601	ILMN_1701947	GPR34	X	+	2277	208611	41756837	2.26256e-08	0.130502	-0.268296	0.0462717
rs1195393	ILMN_1701947	GPR34	X	+	2277	210522	41758748	2.26256e-08	0.130502	-0.268296	0.0462717
rs2801154	ILMN_1701947	GPR34	X	+	2277	211889	41760115	2.26256e-08	0.130502	-0.268296	0.0462717
rs1195402	ILMN_1701947	GPR34	X	+	2277	214641	41762867	2.26256e-08	0.130502	-0.268296	0.0462717
rs1195398	ILMN_1701947	GPR34	X	+	2277	218361	41766587	2.26256e-08	0.130502	-0.268296	0.0462717
rs1195396	ILMN_1701947	GPR34	X	+	2277	219384	41767610	2.26256e-08	0.130502	-0.268296	0.0462717
rs2801156	ILMN_1701947	GPR34	X	+	2277	221418	41769644	2.26256e-08	0.130502	-0.268296	0.0462717
rs2768603	ILMN_1701947	GPR34	X	+	2277	221696	41769922	2.26256e-08	0.130502	-0.268296	0.0462717
rs842538	ILMN_1701947	GPR34	X	+	2277	231079	41779305	2.26256e-08	0.130502	-0.268296	0.0462717
rs763737	ILMN_2198185	TMEM187	X	+	1667	40529	153278307	2.28907e-08	0.130414	-0.147309	0.0254155
rs1331969	ILMN_1701947	GPR34	X	+	2277	142205	41690431	2.30919e-08	0.130348	-0.264449	0.0456392
rs3027878	ILMN_3242211	TMEM187	X	+	1667	-19413	153218365	2.49257e-08	0.129771	-0.193038	0.0334
rs762653	ILMN_3242211	TMEM187	X	+	1667	-18858	153218920	2.49257e-08	0.129771	-0.193038	0.0334
rs2071134	ILMN_3242211	TMEM187	X	+	1667	-14943	153222835	2.49257e-08	0.129771	-0.193038	0.0334
rs113421033	ILMN_1692429	PQBP1	X	+	1217	27162	48782383	2.63227e-08	0.129359	-0.0571077	0.00989902
rs5963276	ILMN_1701947	GPR34	X	+	2277	97929	41646155	2.79509e-08	0.128905	-0.266762	0.0463339
rs5953280	ILMN_1738767	PLP2	X	+	1038	72418	49100691	2.80861e-08	0.128868	-0.152543	0.0264995
rs6609857	ILMN_1738767	PLP2	X	+	1038	73350	49101623	2.80861e-08	0.128868	-0.152543	0.0264995
rs6520413	ILMN_1738767	PLP2	X	+	1038	73869	49102142	2.80861e-08	0.128868	-0.152543	0.0264995
rs2294019	ILMN_1738767	PLP2	X	+	1038	74824	49103097	2.80861e-08	0.128868	-0.152543	0.0264995
rs2294020	ILMN_1738767	PLP2	X	+	1038	74951	49103224	2.80861e-08	0.128868	-0.152543	0.0264995
rs1557501	ILMN_2198185	TMEM187	X	+	1667	-40648	153197130	2.83538e-08	0.128797	-0.147037	0.025551
rs4898375	ILMN_3242211	TMEM187	X	+	1667	35448	153273226	2.86038e-08	0.12873	-0.188346	0.0327392
rs2734647	ILMN_3242211	TMEM187	X	+	1667	54402	153292180	2.86038e-08	0.12873	-0.188346	0.0327392
rs731642	ILMN_2198185	TMEM187	X	+	1667	39729	153277507	3.12954e-08	0.12805	-0.149165	0.0260075
rs7611	ILMN_1808356	FAM3A	X	-	1514	9773	153734787	3.17052e-08	0.127951	0.166774	0.0290905
rs6609257	ILMN_1663640	MAOA	X	+	2250	97241	43612708	3.20643e-08	0.127866	-0.110415	0.0192673
rs5906760	ILMN_1738767	PLP2	X	+	1038	66360	49094633	3.31694e-08	0.12761	-0.151119	0.0264004
rs5952519	ILMN_1738767	PLP2	X	+	1038	66942	49095215	3.31694e-08	0.12761	-0.151119	0.0264004
rs5952520	ILMN_1738767	PLP2	X	+	1038	67009	49095282	3.31694e-08	0.12761	-0.151119	0.0264004
rs6520412	ILMN_1738767	PLP2	X	+	1038	67794	49096067	3.31694e-08	0.12761	-0.151119	0.0264004
rs2858109	ILMN_1679838	WBP5	X	+	1401	-73888	102537485	3.34793e-08	0.127539	0.102741	0.0179543
rs3015329	ILMN_1679838	WBP5	X	+	1401	-73060	102538313	3.34793e-08	0.127539	0.102741	0.0179543
rs2858105	ILMN_1679838	WBP5	X	+	1401	-54326	102557047	3.37933e-08	0.127468	0.100369	0.0175455
rs2743709	ILMN_1679838	WBP5	X	+	1401	-51525	102559848	3.37933e-08	0.127468	0.100369	0.0175455
rs2246252	ILMN_1679838	WBP5	X	+	1401	-46170	102565203	3.37933e-08	0.127468	0.100369	0.0175455
rs2743707	ILMN_1679838	WBP5	X	+	1401	-40544	102570829	3.37933e-08	0.127468	0.100369	0.0175455
rs2743706	ILMN_1679838	WBP5	X	+	1401	-40133	102571240	3.37933e-08	0.127468	0.100369	0.0175455
rs2756059	ILMN_1679838	WBP5	X	+	1401	-39053	102572320	3.37933e-08	0.127468	0.100369	0.0175455
rs5945968	ILMN_1679838	WBP5	X	+	1401	-36809	102574564	3.37933e-08	0.127468	0.100369	0.0175455
rs5945969	ILMN_1679838	WBP5	X	+	1401	-35157	102576216	3.37933e-08	0.127468	0.100369	0.0175455
rs5987515	ILMN_1679838	WBP5	X	+	1401	-32470	102578903	3.37933e-08	0.127468	0.100369	0.0175455
rs5987724	ILMN_1679838	WBP5	X	+	1401	-32257	102579116	3.37933e-08	0.127468	0.100369	0.0175455
rs733359	ILMN_1802888	ZNF185	X	+	2492	3935	152086932	3.45308e-08	0.127305	-0.24393	0.0426727
rs6418510	ILMN_1802888	ZNF185	X	+	2492	5255	152088252	3.45308e-08	0.127305	-0.24393	0.0426727
rs2071257	ILMN_1802888	ZNF185	X	+	2492	5706	152088703	3.45308e-08	0.127305	-0.24393	0.0426727
rs2071260	ILMN_1802888	ZNF185	X	+	2492	8038	152091035	3.45308e-08	0.127305	-0.24393	0.0426727
rs2071261	ILMN_1802888	ZNF185	X	+	2492	8156	152091153	3.45308e-08	0.127305	-0.24393	0.0426727
rs2756054	ILMN_1679838	WBP5	X	+	1401	-65103	102546270	3.51288e-08	0.127175	0.102306	0.0179078
rs5945971	ILMN_1679838	WBP5	X	+	1401	-27968	102583405	3.93465e-08	0.126316	0.0992985	0.0174489
rs5980192	ILMN_2120273	AP1S2	X	-	2290	55091	15817963	4.02482e-08	0.126144	0.134727	0.0236929
rs5934279	ILMN_2120273	AP1S2	X	-	2290	52598	15820456	4.02482e-08	0.126144	0.134727	0.0236929
rs5934281	ILMN_2120273	AP1S2	X	-	2290	46253	15826801	4.02482e-08	0.126144	0.134727	0.0236929
rs5980193	ILMN_2120273	AP1S2	X	-	2290	45530	15827524	4.11014e-08	0.125985	0.136378	0.0240005
rs5987186	ILMN_3242211	TMEM187	X	+	1667	-43319	153194459	4.13336e-08	0.125942	-0.171801	0.0302404
rs6609854	ILMN_1738767	PLP2	X	+	1038	56219	49084492	4.20107e-08	0.125819	-0.150055	0.0264275
rs5979953	ILMN_1673275	TRAPPC2	X	-	2629	19781	13732894	4.21636e-08	0.125791	-0.0811291	0.0142901
rs2285634	ILMN_1673275	TRAPPC2	X	-	2629	14956	13737719	4.21636e-08	0.125791	-0.0811291	0.0142901
rs5970393	ILMN_1802888	ZNF185	X	+	2492	-12271	152070726	4.28279e-08	0.125673	0.219633	0.0387071
rs2515906	ILMN_1808356	FAM3A	X	-	1514	-13629	153758189	4.49024e-08	0.125314	0.157472	0.0277976
rs3027875	ILMN_3242211	TMEM187	X	+	1667	-21939	153215839	4.50907e-08	0.125282	-0.134574	0.0237589
rs5906251	ILMN_1732831	CHST7	X	+	1809	95200	46528419	4.61554e-08	0.125105	0.189431	0.0334709
rs147751295	ILMN_1737574	TMLHE	X	-	666	17454	154825143	4.63329e-08	0.125076	0.121336	0.0214419
rs73562846	ILMN_1737574	TMLHE	X	-	666	-75645	154918242	4.63329e-08	0.125076	0.121336	0.0214419
rs2410867	ILMN_1663640	MAOA	X	+	2250	-86774	43428693	4.71549e-08	0.124942	-0.114517	0.0202493
rs4304485	ILMN_1673275	TRAPPC2	X	-	2629	4298	13748377	4.72545e-08	0.124926	-0.0810026	0.0143242
rs10482472	ILMN_3242211	TMEM187	X	+	1667	176806	153414584	4.77215e-08	0.124852	-0.131917	0.0233357
rs4898461	ILMN_3242211	TMEM187	X	+	1667	-55117	153182661	4.79123e-08	0.124821	-0.161164	0.0285133
rs12838290	ILMN_1663640	MAOA	X	+	2250	-111593	43403874	4.8342e-08	0.124754	-0.122426	0.0216664
rs12862913	ILMN_1663640	MAOA	X	+	2250	-111566	43403901	4.8342e-08	0.124754	-0.122426	0.0216664
rs12862958	ILMN_1663640	MAOA	X	+	2250	-111523	43403944	4.8342e-08	0.124754	-0.122426	0.0216664
rs12015012	ILMN_1663640	MAOA	X	+	2250	-111479	43403988	4.8342e-08	0.124754	-0.122426	0.0216664
rs5951031	ILMN_1663640	MAOA	X	+	2250	-110811	43404656	4.8342e-08	0.124754	-0.122426	0.0216664
rs5951032	ILMN_1663640	MAOA	X	+	2250	-110640	43404827	4.8342e-08	0.124754	-0.122426	0.0216664
rs5951033	ILMN_1663640	MAOA	X	+	2250	-110134	43405333	4.8342e-08	0.124754	-0.122426	0.0216664
rs2050787	ILMN_1663640	MAOA	X	+	2250	-105926	43409541	4.8342e-08	0.124754	-0.122426	0.0216664
rs5951035	ILMN_1663640	MAOA	X	+	2250	-105680	43409787	4.8342e-08	0.124754	-0.122426	0.0216664
rs5951036	ILMN_1663640	MAOA	X	+	2250	-105503	43409964	4.8342e-08	0.124754	-0.122426	0.0216664
rs5951037	ILMN_1663640	MAOA	X	+	2250	-105334	43410133	4.8342e-08	0.124754	-0.122426	0.0216664
rs5951038	ILMN_1663640	MAOA	X	+	2250	-104799	43410668	4.8342e-08	0.124754	-0.122426	0.0216664
rs916359	ILMN_1663640	MAOA	X	+	2250	-104034	43411433	4.8342e-08	0.124754	-0.122426	0.0216664
rs12849814	ILMN_1663640	MAOA	X	+	2250	-100448	43415019	4.8342e-08	0.124754	-0.122426	0.0216664
rs929096	ILMN_1663640	MAOA	X	+	2250	-99296	43416171	4.8342e-08	0.124754	-0.122426	0.0216664
rs2748147	ILMN_1679838	WBP5	X	+	1401	-73592	102537781	4.95247e-08	0.12457	0.101753	0.018023
rs2756051	ILMN_1679838	WBP5	X	+	1401	-67332	102544041	4.95247e-08	0.12457	0.101753	0.018023
rs3027878	ILMN_2198185	TMEM187	X	+	1667	-19413	153218365	4.97467e-08	0.124536	-0.173803	0.0307896
rs762653	ILMN_2198185	TMEM187	X	+	1667	-18858	153218920	4.97467e-08	0.124536	-0.173803	0.0307896
rs2071134	ILMN_2198185	TMEM187	X	+	1667	-14943	153222835	4.97467e-08	0.124536	-0.173803	0.0307896
rs5925254	ILMN_1802888	ZNF185	X	+	2492	-1565	152081432	4.97569e-08	0.124535	-0.189721	0.0336098
rs5925255	ILMN_1802888	ZNF185	X	+	2492	-1386	152081611	4.97569e-08	0.124535	-0.189721	0.0336098
rs5925256	ILMN_1802888	ZNF185	X	+	2492	-1261	152081736	4.97569e-08	0.124535	-0.189721	0.0336098
