# Supplementary material for: Sex bias in celiac disease: XWAS and monocyte eQTLs in women identify TMEM187 as a functional candidate gene
Source: Biol Sex Differ. 2023 Dec 11;14:86. doi: 10.1186/s13293-023-00572-1 (PMC10712119; doi:10.1186/s13293-023-00572-1)
Supplement: Supplementary file 7 — Additional file 7. cis-eQTLs identified in the X chromosome by cis-eQTL analysis of LPS-stimulated female monocytes at nominal P-value < 5 × 10–8. A total of 150 cis-eQTLs, implicating 94 SNPs, 9 probes and 8 genes were identified on the X chromosome of LPS-stimulated female monocytes. n_var_in_cis: the total number of variants tested in cis; dist_gene_var: the distance between the gene and the tested variant; var_position: the position of the variant; nom_pval: the nominal P-value of the association between the variant and the gene; r_squared: the correlation coefficient of the linear regression; slope: the slope (beta) of the linear regression; slope_se: the standard error of the beta. [file 13293_2023_572_MOESM7_ESM.xlsx]

## Sheet: Hoja1
Additional file 7. cis-eQTLs identified in the X chromosome by cis-eQTL analysis of LPS-stimulated female monocytes at nominal P-value < 5 x 10-8. A total of 150 cis-eQTLs, implicating 94 SNPs, 9 probes and 8 genes were identified on the X chromosome of LPS-stimulated female monocytes. n_var_in_cis: the total number of variants tested in cis; dist_gene_var: the distance between the gene and the t…
SNP	Probe ID	Gene	Chr	Strand	n_var_in_cis	dist_gene_var	var_position	nom_pval	r_squared	slope	slope_se
rs80208125	ILMN_2198185	TMEM187	X	+	1667	442	153238220	1.34247e-13	0.349262	-0.220192	0.0265659
rs142163110	ILMN_1746194	DUSP21	X	+	2363	-381437	44321812	1.9619e-13	0.345446	0.740015	0.0900364
rs56292836	ILMN_1802888	ZNF185	X	+	2492	10760	152093757	4.37122e-13	0.337319	0.344147	0.0426354
rs56296256	ILMN_1802888	ZNF185	X	+	2492	10761	152093758	4.37122e-13	0.337319	0.344147	0.0426354
rs80208125	ILMN_3242211	TMEM187	X	+	1667	442	153238220	4.65294e-13	0.336682	-0.225849	0.0280198
rs56268527	ILMN_1802888	ZNF185	X	+	2492	3583	152086580	7.71247e-13	0.331501	0.340384	0.042724
rs1894356	ILMN_1802888	ZNF185	X	+	2492	8692	152091689	1.33952e-12	0.325797	0.328892	0.0418186
rs7060873	ILMN_1802888	ZNF185	X	+	2492	10382	152093379	1.33952e-12	0.325797	0.328892	0.0418186
rs56228170	ILMN_1802888	ZNF185	X	+	2492	15068	152098065	1.33952e-12	0.325797	0.328892	0.0418186
rs2269372	ILMN_3242211	TMEM187	X	+	1667	-30233	153207545	1.36593e-12	0.325595	-0.228001	0.0290038
rs2269373	ILMN_3242211	TMEM187	X	+	1667	-29853	153207925	1.36593e-12	0.325595	-0.228001	0.0290038
rs762656	ILMN_3242211	TMEM187	X	+	1667	-26126	153211652	1.36593e-12	0.325595	-0.228001	0.0290038
rs2071132	ILMN_3242211	TMEM187	X	+	1667	-21742	153216036	1.36593e-12	0.325595	-0.228001	0.0290038
rs1051152	ILMN_3242211	TMEM187	X	+	1667	-17418	153220360	1.36593e-12	0.325595	-0.228001	0.0290038
rs730106	ILMN_3242211	TMEM187	X	+	1667	-16121	153221657	1.36593e-12	0.325595	-0.228001	0.0290038
rs632	ILMN_3242211	TMEM187	X	+	1667	-11307	153226471	1.36593e-12	0.325595	-0.228001	0.0290038
rs17422	ILMN_3242211	TMEM187	X	+	1667	-10352	153227426	1.36593e-12	0.325595	-0.228001	0.0290038
rs2266886	ILMN_3242211	TMEM187	X	+	1667	-6426	153231352	1.36593e-12	0.325595	-0.228001	0.0290038
rs6655268	ILMN_3242211	TMEM187	X	+	1667	510	153238288	1.36593e-12	0.325595	-0.228001	0.0290038
rs2266887	ILMN_3242211	TMEM187	X	+	1667	1809	153239587	1.36593e-12	0.325595	-0.228001	0.0290038
rs5945172	ILMN_3242211	TMEM187	X	+	1667	5537	153243315	1.36593e-12	0.325595	-0.228001	0.0290038
rs7350355	ILMN_3242211	TMEM187	X	+	1667	9967	153247745	1.36593e-12	0.325595	-0.228001	0.0290038
rs2269372	ILMN_2198185	TMEM187	X	+	1667	-30233	153207545	1.53677e-12	0.324371	-0.21784	0.0277885
rs2269373	ILMN_2198185	TMEM187	X	+	1667	-29853	153207925	1.53677e-12	0.324371	-0.21784	0.0277885
rs762656	ILMN_2198185	TMEM187	X	+	1667	-26126	153211652	1.53677e-12	0.324371	-0.21784	0.0277885
rs2071132	ILMN_2198185	TMEM187	X	+	1667	-21742	153216036	1.53677e-12	0.324371	-0.21784	0.0277885
rs1051152	ILMN_2198185	TMEM187	X	+	1667	-17418	153220360	1.53677e-12	0.324371	-0.21784	0.0277885
rs730106	ILMN_2198185	TMEM187	X	+	1667	-16121	153221657	1.53677e-12	0.324371	-0.21784	0.0277885
rs632	ILMN_2198185	TMEM187	X	+	1667	-11307	153226471	1.53677e-12	0.324371	-0.21784	0.0277885
rs17422	ILMN_2198185	TMEM187	X	+	1667	-10352	153227426	1.53677e-12	0.324371	-0.21784	0.0277885
rs2266886	ILMN_2198185	TMEM187	X	+	1667	-6426	153231352	1.53677e-12	0.324371	-0.21784	0.0277885
rs6655268	ILMN_2198185	TMEM187	X	+	1667	510	153238288	1.53677e-12	0.324371	-0.21784	0.0277885
rs2266887	ILMN_2198185	TMEM187	X	+	1667	1809	153239587	1.53677e-12	0.324371	-0.21784	0.0277885
rs5945172	ILMN_2198185	TMEM187	X	+	1667	5537	153243315	1.53677e-12	0.324371	-0.21784	0.0277885
rs7350355	ILMN_2198185	TMEM187	X	+	1667	9967	153247745	1.53677e-12	0.324371	-0.21784	0.0277885
rs6655269	ILMN_3242211	TMEM187	X	+	1667	18657	153256435	1.82249e-12	0.322596	-0.234861	0.0300816
rs5986947	ILMN_3242211	TMEM187	X	+	1667	18727	153256505	1.82249e-12	0.322596	-0.234861	0.0300816
rs4898463	ILMN_3242211	TMEM187	X	+	1667	-34388	153203390	3.07865e-12	0.317111	-0.225626	0.0292654
rs62593813	ILMN_1802888	ZNF185	X	+	2492	16663	152099660	4.42026e-12	0.313303	0.322729	0.0422312
rs3955222	ILMN_1802888	ZNF185	X	+	2492	17849	152100846	4.42026e-12	0.313303	0.322729	0.0422312
rs6655269	ILMN_2198185	TMEM187	X	+	1667	18657	153256435	7.06031e-12	0.308342	-0.219794	0.0290964
rs5986947	ILMN_2198185	TMEM187	X	+	1667	18727	153256505	7.06031e-12	0.308342	-0.219794	0.0290964
rs4898463	ILMN_2198185	TMEM187	X	+	1667	-34388	153203390	7.5502e-12	0.307628	-0.212723	0.0282076
rs4898467	ILMN_3242211	TMEM187	X	+	1667	62146	153299924	8.14914e-12	0.306816	-0.223286	0.0296648
rs1734790	ILMN_3242211	TMEM187	X	+	1667	63875	153301653	8.14914e-12	0.306816	-0.223286	0.0296648
rs2239464	ILMN_3242211	TMEM187	X	+	1667	110653	153348431	8.14914e-12	0.306816	-0.223286	0.0296648
rs5945393	ILMN_3242211	TMEM187	X	+	1667	111650	153349428	8.14914e-12	0.306816	-0.223286	0.0296648
rs731642	ILMN_3242211	TMEM187	X	+	1667	39729	153277507	1.55849e-11	0.299877	-0.221488	0.0299131
rs11795678	ILMN_3242211	TMEM187	X	+	1667	27950	153265728	1.57682e-11	0.299751	-0.219363	0.029635
rs4898465	ILMN_3242211	TMEM187	X	+	1667	-29638	153208140	1.65063e-11	0.299259	-0.219183	0.0296454
rs3027869	ILMN_3242211	TMEM187	X	+	1667	-26240	153211538	1.65063e-11	0.299259	-0.219183	0.0296454
rs2071133	ILMN_3242211	TMEM187	X	+	1667	-18113	153219665	1.65063e-11	0.299259	-0.219183	0.0296454
rs17421	ILMN_3242211	TMEM187	X	+	1667	-12144	153225634	1.65063e-11	0.299259	-0.219183	0.0296454
rs59607260	ILMN_3242211	TMEM187	X	+	1667	-10008	153227770	1.65063e-11	0.299259	-0.219183	0.0296454
rs2266888	ILMN_3242211	TMEM187	X	+	1667	1942	153239720	1.65063e-11	0.299259	-0.219183	0.0296454
rs4898374	ILMN_3242211	TMEM187	X	+	1667	3608	153241386	1.65063e-11	0.299259	-0.219183	0.0296454
rs12384878	ILMN_3242211	TMEM187	X	+	1667	7350	153245128	1.65063e-11	0.299259	-0.219183	0.0296454
rs6643653	ILMN_3242211	TMEM187	X	+	1667	8240	153246018	1.65063e-11	0.299259	-0.219183	0.0296454
rs2266890	ILMN_3242211	TMEM187	X	+	1667	9944	153247722	1.65063e-11	0.299259	-0.219183	0.0296454
rs6571303	ILMN_3242211	TMEM187	X	+	1667	10176	153247954	1.65063e-11	0.299259	-0.219183	0.0296454
rs5945173	ILMN_3242211	TMEM187	X	+	1667	12394	153250172	1.65063e-11	0.299259	-0.219183	0.0296454
rs6643808	ILMN_2198185	TMEM187	X	+	1667	14369	153252147	1.82087e-11	0.298202	-0.202597	0.0274713
rs6643809	ILMN_2198185	TMEM187	X	+	1667	15130	153252908	1.82087e-11	0.298202	-0.202597	0.0274713
rs5986948	ILMN_3242211	TMEM187	X	+	1667	28394	153266172	2.25429e-11	0.295897	-0.225728	0.0307771
rs5945386	ILMN_3242211	TMEM187	X	+	1667	31977	153269755	3.03465e-11	0.292677	-0.217396	0.0298718
rs5945386	ILMN_2198185	TMEM187	X	+	1667	31977	153269755	3.60096e-11	0.290817	-0.207436	0.0286319
rs6643808	ILMN_3242211	TMEM187	X	+	1667	14369	153252147	3.85359e-11	0.290078	-0.208746	0.0288643
rs6643809	ILMN_3242211	TMEM187	X	+	1667	15130	153252908	3.85359e-11	0.290078	-0.208746	0.0288643
rs731642	ILMN_2198185	TMEM187	X	+	1667	39729	153277507	4.21757e-11	0.289095	-0.208169	0.0288534
rs633	ILMN_3242211	TMEM187	X	+	1667	36450	153274228	5.61941e-11	0.285958	-0.209187	0.0292174
rs12400188	ILMN_3242211	TMEM187	X	+	1667	37297	153275075	5.61941e-11	0.285958	-0.209187	0.0292174
rs3027898	ILMN_3242211	TMEM187	X	+	1667	38112	153275890	5.61941e-11	0.285958	-0.209187	0.0292174
rs2239673	ILMN_3242211	TMEM187	X	+	1667	40111	153277889	5.61941e-11	0.285958	-0.209187	0.0292174
rs7061789	ILMN_3242211	TMEM187	X	+	1667	42697	153280475	5.61941e-11	0.285958	-0.209187	0.0292174
rs1059701	ILMN_3242211	TMEM187	X	+	1667	46705	153284483	5.61941e-11	0.285958	-0.209187	0.0292174
rs909131	ILMN_3242211	TMEM187	X	+	1667	70449	153308227	5.61941e-11	0.285958	-0.209187	0.0292174
rs17435	ILMN_3242211	TMEM187	X	+	1667	74202	153311980	5.61941e-11	0.285958	-0.209187	0.0292174
rs1624766	ILMN_3242211	TMEM187	X	+	1667	79376	153317154	5.61941e-11	0.285958	-0.209187	0.0292174
rs1734789	ILMN_3242211	TMEM187	X	+	1667	93685	153331463	5.61941e-11	0.285958	-0.209187	0.0292174
rs4898376	ILMN_3242211	TMEM187	X	+	1667	105228	153343006	5.61941e-11	0.285958	-0.209187	0.0292174
rs2872736	ILMN_3242211	TMEM187	X	+	1667	138658	153376436	5.61941e-11	0.285958	-0.209187	0.0292174
rs11795678	ILMN_2198185	TMEM187	X	+	1667	27950	153265728	5.94914e-11	0.285333	-0.204869	0.0286582
rs4898465	ILMN_2198185	TMEM187	X	+	1667	-29638	153208140	6.14292e-11	0.284981	-0.204743	0.0286652
rs3027869	ILMN_2198185	TMEM187	X	+	1667	-26240	153211538	6.14292e-11	0.284981	-0.204743	0.0286652
rs2071133	ILMN_2198185	TMEM187	X	+	1667	-18113	153219665	6.14292e-11	0.284981	-0.204743	0.0286652
rs17421	ILMN_2198185	TMEM187	X	+	1667	-12144	153225634	6.14292e-11	0.284981	-0.204743	0.0286652
rs59607260	ILMN_2198185	TMEM187	X	+	1667	-10008	153227770	6.14292e-11	0.284981	-0.204743	0.0286652
rs2266888	ILMN_2198185	TMEM187	X	+	1667	1942	153239720	6.14292e-11	0.284981	-0.204743	0.0286652
rs4898374	ILMN_2198185	TMEM187	X	+	1667	3608	153241386	6.14292e-11	0.284981	-0.204743	0.0286652
rs12384878	ILMN_2198185	TMEM187	X	+	1667	7350	153245128	6.14292e-11	0.284981	-0.204743	0.0286652
rs6643653	ILMN_2198185	TMEM187	X	+	1667	8240	153246018	6.14292e-11	0.284981	-0.204743	0.0286652
rs2266890	ILMN_2198185	TMEM187	X	+	1667	9944	153247722	6.14292e-11	0.284981	-0.204743	0.0286652
rs6571303	ILMN_2198185	TMEM187	X	+	1667	10176	153247954	6.14292e-11	0.284981	-0.204743	0.0286652
rs5945173	ILMN_2198185	TMEM187	X	+	1667	12394	153250172	6.14292e-11	0.284981	-0.204743	0.0286652
rs5945384	ILMN_3242211	TMEM187	X	+	1667	22636	153260414	6.35202e-11	0.284614	-0.213171	0.029872
rs6643656	ILMN_3242211	TMEM187	X	+	1667	16827	153254605	6.6349e-11	0.284136	-0.212991	0.029882
rs16996799	ILMN_1802888	ZNF185	X	+	2492	4423	152087420	6.87549e-11	0.283745	0.306933	0.0431031
rs4898467	ILMN_2198185	TMEM187	X	+	1667	62146	153299924	7.11454e-11	0.283369	-0.205407	0.0288724
rs1734790	ILMN_2198185	TMEM187	X	+	1667	63875	153301653	7.11454e-11	0.283369	-0.205407	0.0288724
rs2239464	ILMN_2198185	TMEM187	X	+	1667	110653	153348431	7.11454e-11	0.283369	-0.205407	0.0288724
rs5945393	ILMN_2198185	TMEM187	X	+	1667	111650	153349428	7.11454e-11	0.283369	-0.205407	0.0288724
rs5945384	ILMN_2198185	TMEM187	X	+	1667	22636	153260414	8.88229e-11	0.280926	-0.202727	0.0286681
rs6643656	ILMN_2198185	TMEM187	X	+	1667	16827	153254605	9.16687e-11	0.280578	-0.202602	0.028675
rs763737	ILMN_3242211	TMEM187	X	+	1667	40529	153278307	1.04466e-10	0.279135	-0.207256	0.0294388
rs1557501	ILMN_3242211	TMEM187	X	+	1667	-40648	153197130	1.20285e-10	0.277575	-0.210518	0.0300186
rs5986948	ILMN_2198185	TMEM187	X	+	1667	28394	153266172	2.59534e-10	0.269012	-0.206024	0.030018
rs1557501	ILMN_2198185	TMEM187	X	+	1667	-40648	153197130	2.65466e-10	0.268759	-0.198289	0.0289096
rs763737	ILMN_2198185	TMEM187	X	+	1667	40529	153278307	2.8414e-10	0.267997	-0.194393	0.0283967
rs633	ILMN_2198185	TMEM187	X	+	1667	36450	153274228	4.44795e-10	0.262957	-0.192019	0.0284147
rs12400188	ILMN_2198185	TMEM187	X	+	1667	37297	153275075	4.44795e-10	0.262957	-0.192019	0.0284147
rs3027898	ILMN_2198185	TMEM187	X	+	1667	38112	153275890	4.44795e-10	0.262957	-0.192019	0.0284147
rs2239673	ILMN_2198185	TMEM187	X	+	1667	40111	153277889	4.44795e-10	0.262957	-0.192019	0.0284147
rs7061789	ILMN_2198185	TMEM187	X	+	1667	42697	153280475	4.44795e-10	0.262957	-0.192019	0.0284147
rs1059701	ILMN_2198185	TMEM187	X	+	1667	46705	153284483	4.44795e-10	0.262957	-0.192019	0.0284147
rs909131	ILMN_2198185	TMEM187	X	+	1667	70449	153308227	4.44795e-10	0.262957	-0.192019	0.0284147
rs17435	ILMN_2198185	TMEM187	X	+	1667	74202	153311980	4.44795e-10	0.262957	-0.192019	0.0284147
rs1624766	ILMN_2198185	TMEM187	X	+	1667	79376	153317154	4.44795e-10	0.262957	-0.192019	0.0284147
rs1734789	ILMN_2198185	TMEM187	X	+	1667	93685	153331463	4.44795e-10	0.262957	-0.192019	0.0284147
rs4898376	ILMN_2198185	TMEM187	X	+	1667	105228	153343006	4.44795e-10	0.262957	-0.192019	0.0284147
rs2872736	ILMN_2198185	TMEM187	X	+	1667	138658	153376436	4.44795e-10	0.262957	-0.192019	0.0284147
rs188646555	ILMN_1802888	ZNF185	X	+	2492	9841	152092838	5.4694e-10	0.260622	0.28724	0.042763
rs11156610	ILMN_3242211	TMEM187	X	+	1667	22967	153260745	7.10605e-10	0.257654	-0.201841	0.0302823
rs11156610	ILMN_2198185	TMEM187	X	+	1667	22967	153260745	1.09209e-09	0.252759	-0.191364	0.0290826
rs5910825	ILMN_1699978	TMEM255A	X	-	2640	4984	119440304	1.68348e-09	0.247799	-0.197895	0.0304752
rs1059703	ILMN_2198185	TMEM187	X	+	1667	41051	153278829	2.63328e-09	0.24264	-0.226079	0.0353042
rs1734791	ILMN_2198185	TMEM187	X	+	1667	93142	153330920	2.63328e-09	0.24264	-0.226079	0.0353042
rs1734792	ILMN_2198185	TMEM187	X	+	1667	103282	153341060	2.63328e-09	0.24264	-0.226079	0.0353042
rs217970	ILMN_2142284	SLC25A43	X	+	2650	-4760	118528263	3.73908e-09	0.238574	-0.236895	0.0374071
rs2071129	ILMN_2198185	TMEM187	X	+	1667	-41857	153195921	5.0158e-09	0.235152	-0.222564	0.0354783
rs2071130	ILMN_2198185	TMEM187	X	+	1667	-41721	153196057	5.0158e-09	0.235152	-0.222564	0.0354783
rs2269370	ILMN_2198185	TMEM187	X	+	1667	-41349	153196429	5.0158e-09	0.235152	-0.222564	0.0354783
rs3747308	ILMN_2198185	TMEM187	X	+	1667	-37758	153200020	5.0158e-09	0.235152	-0.222564	0.0354783
rs5945377	ILMN_2198185	TMEM187	X	+	1667	-36485	153201293	5.0158e-09	0.235152	-0.222564	0.0354783
rs5945378	ILMN_2198185	TMEM187	X	+	1667	-36337	153201441	5.0158e-09	0.235152	-0.222564	0.0354783
rs5909697	ILMN_1699978	TMEM255A	X	-	2640	8821	119436467	6.66527e-09	0.231827	-0.192948	0.0310443
rs5909698	ILMN_1699978	TMEM255A	X	-	2640	8562	119436726	6.66527e-09	0.231827	-0.192948	0.0310443
rs151167724	ILMN_1699978	TMEM255A	X	-	2640	6469	119438819	6.66527e-09	0.231827	-0.192948	0.0310443
rs5957354	ILMN_1699978	TMEM255A	X	-	2640	5953	119439335	6.66527e-09	0.231827	-0.192948	0.0310443
rs5953649	ILMN_1732781	SPANXD	X	-	3487	-276577	141063473	8.77216e-09	0.228603	0.397943	0.0646121
rs56775256	ILMN_1732781	SPANXD	X	-	3487	-281820	141068716	8.77216e-09	0.228603	0.397943	0.0646121
rs5954477	ILMN_1732781	SPANXD	X	-	3487	-283173	141070069	8.77216e-09	0.228603	0.397943	0.0646121
rs17336153	ILMN_1699978	TMEM255A	X	-	2640	-1387	119446675	1.16327e-08	0.225277	-0.195301	0.0320121
rs5987186	ILMN_2198185	TMEM187	X	+	1667	-43319	153194459	1.84596e-08	0.219808	-0.210701	0.0350866
rs2070822	ILMN_1719972	PLXNA3	X	+	1582	-107173	153579448	1.86502e-08	0.219686	-0.220762	0.0367751
rs112758962	ILMN_1669118	FUNDC2	X	+	1014	-167129	154087831	2.55417e-08	0.215941	0.224464	0.037805
rs2075596	ILMN_2198185	TMEM187	X	+	1667	59614	153297392	3.25221e-08	0.213053	-0.215248	0.0365647
rs3027878	ILMN_2198185	TMEM187	X	+	1667	-19413	153218365	3.66397e-08	0.211625	-0.211136	0.0360198
rs762653	ILMN_2198185	TMEM187	X	+	1667	-18858	153218920	3.66397e-08	0.211625	-0.211136	0.0360198
rs2071134	ILMN_2198185	TMEM187	X	+	1667	-14943	153222835	3.66397e-08	0.211625	-0.211136	0.0360198
rs13397	ILMN_2198185	TMEM187	X	+	1667	10470	153248248	3.66397e-08	0.211625	-0.211136	0.0360198
