# Supplementary material for: Sex bias in celiac disease: XWAS and monocyte eQTLs in women identify TMEM187 as a functional candidate gene
Source: Biol Sex Differ. 2023 Dec 11;14:86. doi: 10.1186/s13293-023-00572-1 (PMC10712119; doi:10.1186/s13293-023-00572-1)
Supplement: Supplementary file 8 — Additional file 8. Summary of the SMR analysis between the CeD XWAS and the naïve female monocyte eQTLs. A1: the effect allele; A2: the other allele; b_XWAS: the effect size from XWAS; p_XWAS: P-value from the XWAS; b_eQTL: the effect size from eQTL analysis; p_eQTL: P-value from the eQTL analysis; b_SMR: the effect size from the SMR analysis; p_SMR: nominal P-value from the SMR analysis; q-value: FDR adjusted P-value. Results in bold indicate statistical significance after multiple testing correction. [file 13293_2023_572_MOESM8_ESM.xlsx]

## Sheet: Hoja1
Additional file 8. Summary of the SMR analysis between the CeD XWAS and the naïve female monocyte eQTLs. A1: the effect allele; A2: the other allele; b_XWAS: the effect size from XWAS; p_XWAS: P-value from the XWAS; b_eQTL: the effect size from eQTL analysis; p_eQTL: P-value from the eQTL analysis; b_SMR: the effect size from the SMR analysis; p_SMR: nominal P-value from the SMR analysis; q-value…
Probe ID	Gene	SNP	Chr	BP	A1	A2	b_GWAS	p_XWAS	b_eQTL	p_eQTL	b_SMR	p_SMR	q-value
ILMN_1737574	TMLHE	rs3120723	X	154485384	T	C	-0.014	6.81e-01	0.129	1.99e-12	-0.112	6.81e-01	8.50e-01
ILMN_1802888	ZNF185	rs56268527	X	152086580	A	G	-0.007	8.50e-01	0.354	1.02e-22	-0.020	8.50e-01	8.50e-01
ILMN_1808356	FAM3A	rs5986872	X	153744745	A	G	0.025	5.43e-01	0.194	1.38e-09	0.129	5.45e-01	8.50e-01
ILMN_2198185	TMEM187	rs7350355	X	153247745	G	A	0.108	4.66e-03	-0.169	1.54e-10	-0.643	9.65e-03	2.41e-02
ILMN_3242211	TMEM187	rs5945386	X	153269755	G	T	0.147	8.29e-05	-0.187	1.62e-10	-0.784	8.03e-04	4.02e-03
