# Supplementary material for: Sex bias in celiac disease: XWAS and monocyte eQTLs in women identify TMEM187 as a functional candidate gene
Source: Biol Sex Differ. 2023 Dec 11;14:86. doi: 10.1186/s13293-023-00572-1 (PMC10712119; doi:10.1186/s13293-023-00572-1)
Supplement: Supplementary file 10 — Additional file 10. Summary of the SMR analysis between the CeD XWAS and the LPS-stimulated female monocyte eQTLs. A1: the effect allele; A2: the other allele; b_XWAS: the effect size from XWAS; p_XWAS: P-value from the XWAS; b_eQTL: the effect size from eQTL analysis; p_eQTL: P-value from the eQTL analysis; b_SMR: the effect size from the SMR analysis; p_SMR: nominal P-value from the SMR analysis; q-value: FDR adjusted P-value. Results in bold indicate statistical significance after multiple testing correction. [file 13293_2023_572_MOESM10_ESM.xlsx]

## Sheet: Additional file 10
Additional file 10. Summary of the SMR analysis between the CeD XWAS and the LPS-stimulated female monocyte eQTLs. A1: the effect allele; A2: the other allele; b_XWAS: the effect size from XWAS; p_XWAS: P-value from the XWAS; b_eQTL: the effect size from eQTL analysis; p_eQTL: P-value from the eQTL analysis; b_SMR: the effect size from the SMR analysis; p_SMR: nominal P-value from the SMR analysi…
Probe ID	Gene	SNP	Chr	BP	A1	A2	b_GWAS	p_GWAS	b_eQTL	p_eQTL	b_SMR	p_SMR	q-value
ILMN_1802888	ZNF185	rs56296256	X	152093758	C	G	-0.012	7.58e-01	0.344	4.37e-13	-0.034	7.58e-01	7.58e-01
ILMN_2198185	TMEM187	rs80208125	X	153238220	G	A	0.112	3.34e-03	-0.220	1.34e-13	-0.509	6.37e-03	9.81e-03
ILMN_3242211	TMEM187	rs80208125	X	153238220	G	A	0.112	3.34e-03	-0.226	4.65e-13	-0.497	6.54e-03	9.81e-03
